# Supplementary material for: An In-Depth View of the Porcine Trabecular Meshwork Proteome
Source: Int J Mol Sci. 2019 May 22;20(10):2526. doi: 10.3390/ijms20102526 (PMC6566244; doi:10.3390/ijms20102526)
Supplement: Supplementary file 1 [file ijms-20-02526-s001.zip]

Archive with 1 entries (1 files):
- ijms-504793-supplementary.xlsx
