# Supplementary material for: An In-Depth View of the Porcine Trabecular Meshwork Proteome
Source: Int J Mol Sci. 2019 May 22;20(10):2526. doi: 10.3390/ijms20102526 (PMC6566244; doi:10.3390/ijms20102526)
Supplement: Supplementary file 1 [file ijms-20-02526-s001.zip › ijms-504793-supplementary.xlsx]

## Sheet: Table S1
Protein Description	Software
(E3-independent) E2 ubiquitin-conjugating enzyme OS=Homo sapiens GN=UBE2O PE=1 SV=3	PEAKS
[F-actin]-methionine sulfoxide oxidase MICAL1 OS=Homo sapiens GN=MICAL1 PE=1 SV=2	PEAKS
[F-actin]-methionine sulfoxide oxidase MICAL3 OS=Homo sapiens GN=MICAL3 PE=1 SV=2	PEAKS
[Pyruvate dehydrogenase (acetyl-transferring)] kinase isozyme 1 mitochondrial OS=Homo sapiens GN=PDK1 PE=1 SV=1	PEAKS
[Pyruvate dehydrogenase [acetyl-transferring]]-phosphatase 2 mitochondrial OS=Homo sapiens GN=PDP2 PE=2 SV=2	PEAKS
1 4-alpha-glucan-branching enzyme OS=Homo sapiens GN=GBE1 PE=1 SV=3	PEAKS
10 kDa heat shock protein mitochondrial OS=Homo sapiens GN=HSPE1 PE=1 SV=2	PEAKS
10 kDa heat shock protein, mitochondrial OS=Bos taurus GN=HSPE1 PE=3 SV=2 - [CH10_BOVIN]	ProteomeDiscoverer
116 kDa U5 small nuclear ribonucleoprotein component OS=Homo sapiens GN=EFTUD2 PE=1 SV=1	PEAKS
14-3-3 protein beta/alpha OS=Homo sapiens GN=YWHAB PE=1 SV=3	PEAKS
14-3-3 protein beta/alpha OS=Homo sapiens GN=YWHAB PE=1 SV=3 - [1433B_HUMAN]	ProteomeDiscoverer
14-3-3 protein epsilon OS=Homo sapiens GN=YWHAE PE=1 SV=1	PEAKS
14-3-3 protein epsilon OS=Mus musculus GN=Ywhae PE=1 SV=1 - [1433E_MOUSE]	ProteomeDiscoverer
14-3-3 protein eta OS=Homo sapiens GN=YWHAH PE=1 SV=4	PEAKS
14-3-3 protein eta OS=Homo sapiens GN=YWHAH PE=1 SV=4 - [1433F_HUMAN]	ProteomeDiscoverer
14-3-3 protein gamma OS=Homo sapiens GN=YWHAG PE=1 SV=2	PEAKS
14-3-3 protein gamma OS=Mus musculus GN=Ywhag PE=1 SV=2 - [1433G_MOUSE]	ProteomeDiscoverer
14-3-3 protein theta OS=Bos taurus GN=YWHAQ PE=2 SV=1 - [1433T_BOVIN]	ProteomeDiscoverer
14-3-3 protein theta OS=Homo sapiens GN=YWHAQ PE=1 SV=1	PEAKS
14-3-3 protein zeta/delta OS=Bos taurus GN=YWHAZ PE=1 SV=1 - [1433Z_BOVIN]	ProteomeDiscoverer
14-3-3 protein zeta/delta OS=Homo sapiens GN=YWHAZ PE=1 SV=1	PEAKS
15 kDa selenoprotein OS=Homo sapiens GN=SEP15 PE=1 SV=3 - [SEP15_HUMAN]	ProteomeDiscoverer
15 kDa selenoprotein OS=Sus scrofa GN=SEP15 PE=2 SV=2	PEAKS
182 kDa tankyrase-1-binding protein OS=Homo sapiens GN=TNKS1BP1 PE=1 SV=4	PEAKS
1-acyl-sn-glycerol-3-phosphate acyltransferase gamma OS=Homo sapiens GN=AGPAT3 PE=1 SV=1	PEAKS
1-phosphatidylinositol 4 5-bisphosphate phosphodiesterase beta-1 OS=Homo sapiens GN=PLCB1 PE=1 SV=1	PEAKS
1-phosphatidylinositol 4 5-bisphosphate phosphodiesterase beta-3 OS=Homo sapiens GN=PLCB3 PE=1 SV=2	PEAKS
1-phosphatidylinositol 4 5-bisphosphate phosphodiesterase epsilon-1 OS=Homo sapiens GN=PLCE1 PE=1 SV=3	PEAKS
1-phosphatidylinositol 4 5-bisphosphate phosphodiesterase eta-1 OS=Homo sapiens GN=PLCH1 PE=1 SV=1	PEAKS
1-phosphatidylinositol 4 5-bisphosphate phosphodiesterase eta-2 OS=Homo sapiens GN=PLCH2 PE=2 SV=3	PEAKS
1-phosphatidylinositol 4 5-bisphosphate phosphodiesterase gamma-1 OS=Homo sapiens GN=PLCG1 PE=1 SV=1	PEAKS
1-phosphatidylinositol 4 5-bisphosphate phosphodiesterase gamma-2 OS=Homo sapiens GN=PLCG2 PE=1 SV=4	PEAKS
1-phosphatidylinositol 4 5-bisphosphate phosphodiesterase zeta-1 OS=Sus scrofa GN=PLCZ PE=2 SV=1	PEAKS
1-phosphatidylinositol 4,5-bisphosphate phosphodiesterase beta-3 OS=Homo sapiens GN=PLCB3 PE=1 SV=2 - [PLCB3_HUMAN]	ProteomeDiscoverer
2'-5'-oligoadenylate synthase 3 OS=Homo sapiens GN=OAS3 PE=1 SV=3	PEAKS
2'-5'-oligoadenylate synthase-like protein OS=Homo sapiens GN=OASL PE=1 SV=2	PEAKS
26S protease regulatory subunit 4 OS=Homo sapiens GN=PSMC1 PE=1 SV=1	PEAKS
26S protease regulatory subunit 6A OS=Homo sapiens GN=PSMC3 PE=1 SV=3	PEAKS
26S protease regulatory subunit 7 OS=Homo sapiens GN=PSMC2 PE=1 SV=3	PEAKS
26S proteasome non-ATPase regulatory subunit 1 OS=Homo sapiens GN=PSMD1 PE=1 SV=2	PEAKS
28S ribosomal protein S23, mitochondrial OS=Homo sapiens GN=MRPS23 PE=1 SV=2 - [RT23_HUMAN]	ProteomeDiscoverer
2-hydroxyacylsphingosine 1-beta-galactosyltransferase OS=Homo sapiens GN=UGT8 PE=2 SV=2	PEAKS
2-oxoisovalerate dehydrogenase subunit beta mitochondrial OS=Homo sapiens GN=BCKDHB PE=1 SV=2	PEAKS
39S ribosomal protein L37 mitochondrial OS=Homo sapiens GN=MRPL37 PE=1 SV=2	PEAKS
39S ribosomal protein L39 mitochondrial OS=Homo sapiens GN=MRPL39 PE=1 SV=3	PEAKS
3-hydroxyacyl-CoA dehydrogenase type-2 OS=Homo sapiens GN=HSD17B10 PE=1 SV=3	PEAKS
3-hydroxyisobutyrate dehydrogenase mitochondrial OS=Homo sapiens GN=HIBADH PE=1 SV=2	PEAKS
3-ketoacyl-CoA thiolase peroxisomal OS=Homo sapiens GN=ACAA1 PE=1 SV=2	PEAKS
40S ribosomal protein S10 OS=Bos taurus GN=RPS10 PE=2 SV=1 - [RS10_BOVIN]	ProteomeDiscoverer
40S ribosomal protein S10 OS=Homo sapiens GN=RPS10 PE=1 SV=1	PEAKS
40S ribosomal protein S12 OS=Bos taurus GN=RPS12 PE=2 SV=1 - [RS12_BOVIN]	ProteomeDiscoverer
40S ribosomal protein S12 OS=Homo sapiens GN=RPS12 PE=1 SV=3	PEAKS
40S ribosomal protein S12 OS=Sus scrofa GN=RPS12 PE=2 SV=2	PEAKS
40S ribosomal protein S13 (Fragment) OS=Sus scrofa GN=RPS13 PE=3 SV=2 - [RS13_PIG]	ProteomeDiscoverer
40S ribosomal protein S13 OS=Homo sapiens GN=RPS13 PE=1 SV=2	PEAKS
40S ribosomal protein S14 OS=Homo sapiens GN=RPS14 PE=1 SV=3	PEAKS
40S ribosomal protein S14 OS=Mus musculus GN=Rps14 PE=2 SV=3 - [RS14_MOUSE]	ProteomeDiscoverer
40S ribosomal protein S15a OS=Homo sapiens GN=RPS15A PE=1 SV=2	PEAKS
40S ribosomal protein S15a OS=Mus musculus GN=Rps15a PE=2 SV=2 - [RS15A_MOUSE]	ProteomeDiscoverer
40S ribosomal protein S16 OS=Homo sapiens GN=RPS16 PE=1 SV=2	PEAKS
40S ribosomal protein S16 OS=Mus musculus GN=Rps16 PE=2 SV=4 - [RS16_MOUSE]	ProteomeDiscoverer
40S ribosomal protein S16 OS=Sus scrofa GN=RPS16 PE=1 SV=4	PEAKS
40S ribosomal protein S18 OS=Homo sapiens GN=RPS18 PE=1 SV=3	PEAKS
40S ribosomal protein S18 OS=Mus musculus GN=Rps18 PE=1 SV=3 - [RS18_MOUSE]	ProteomeDiscoverer
40S ribosomal protein S18 OS=Sus scrofa GN=RPS18 PE=1 SV=3	PEAKS
40S ribosomal protein S19 (Fragment) OS=Sus scrofa GN=RPS19 PE=2 SV=3 - [RS19_PIG]	ProteomeDiscoverer
40S ribosomal protein S19 OS=Homo sapiens GN=RPS19 PE=1 SV=2	PEAKS
40S ribosomal protein S2 OS=Homo sapiens GN=RPS2 PE=1 SV=2	PEAKS
40S ribosomal protein S2 OS=Homo sapiens GN=RPS2 PE=1 SV=2 - [RS2_HUMAN]	ProteomeDiscoverer
40S ribosomal protein S20 OS=Homo sapiens GN=RPS20 PE=1 SV=1	PEAKS
40S ribosomal protein S20 OS=Mus musculus GN=Rps20 PE=1 SV=1 - [RS20_MOUSE]	ProteomeDiscoverer
40S ribosomal protein S20 OS=Sus scrofa GN=RPS20 PE=1 SV=1	PEAKS
40S ribosomal protein S21 OS=Homo sapiens GN=RPS21 PE=1 SV=1	PEAKS
40S ribosomal protein S21 OS=Sus scrofa GN=RPS21 PE=1 SV=1	PEAKS
40S ribosomal protein S23 OS=Homo sapiens GN=RPS23 PE=1 SV=3	PEAKS
40S ribosomal protein S23 OS=Mus musculus GN=Rps23 PE=2 SV=3 - [RS23_MOUSE]	ProteomeDiscoverer
40S ribosomal protein S23 OS=Sus scrofa GN=RPS23 PE=1 SV=3	PEAKS
40S ribosomal protein S24 OS=Homo sapiens GN=RPS24 PE=1 SV=1	PEAKS
40S ribosomal protein S24 OS=Mus musculus GN=Rps24 PE=1 SV=1 - [RS24_MOUSE]	ProteomeDiscoverer
40S ribosomal protein S25 OS=Homo sapiens GN=RPS25 PE=1 SV=1	PEAKS
40S ribosomal protein S25 OS=Mus musculus GN=Rps25 PE=2 SV=1 - [RS25_MOUSE]	ProteomeDiscoverer
40S ribosomal protein S26 OS=Homo sapiens GN=RPS26 PE=1 SV=3	PEAKS
40S ribosomal protein S26 OS=Mus musculus GN=Rps26 PE=2 SV=3 - [RS26_MOUSE]	ProteomeDiscoverer
40S ribosomal protein S26 OS=Sus scrofa GN=RPS26 PE=1 SV=4	PEAKS
40S ribosomal protein S28 OS=Homo sapiens GN=RPS28 PE=1 SV=1	PEAKS
40S ribosomal protein S28 OS=Mus musculus GN=Rps28 PE=2 SV=1 - [RS28_MOUSE]	ProteomeDiscoverer
40S ribosomal protein S28 OS=Sus scrofa GN=RPS28 PE=1 SV=2	PEAKS
40S ribosomal protein S29 OS=Homo sapiens GN=RPS29 PE=1 SV=2	PEAKS
40S ribosomal protein S3 OS=Bos taurus GN=RPS3 PE=2 SV=1 - [RS3_BOVIN]	ProteomeDiscoverer
40S ribosomal protein S3 OS=Homo sapiens GN=RPS3 PE=1 SV=2	PEAKS
40S ribosomal protein S3 OS=Sus scrofa GN=RPS3 PE=1 SV=1	PEAKS
40S ribosomal protein S3a OS=Homo sapiens GN=RPS3A PE=1 SV=2	PEAKS
40S ribosomal protein S3a OS=Homo sapiens GN=RPS3A PE=1 SV=2 - [RS3A_HUMAN]	ProteomeDiscoverer
40S ribosomal protein S4 X isoform OS=Homo sapiens GN=RPS4X PE=1 SV=2	PEAKS
40S ribosomal protein S4 Y isoform 1 OS=Homo sapiens GN=RPS4Y1 PE=1 SV=2	PEAKS
40S ribosomal protein S4, X isoform OS=Mus musculus GN=Rps4x PE=2 SV=2 - [RS4X_MOUSE]	ProteomeDiscoverer
40S ribosomal protein S5 OS=Homo sapiens GN=RPS5 PE=1 SV=4	PEAKS
40S ribosomal protein S6 OS=Homo sapiens GN=RPS6 PE=1 SV=1	PEAKS
40S ribosomal protein S7 OS=Bos taurus GN=RPS7 PE=2 SV=1 - [RS7_BOVIN]	ProteomeDiscoverer
40S ribosomal protein S7 OS=Homo sapiens GN=RPS7 PE=1 SV=1	PEAKS
40S ribosomal protein S8 OS=Bos taurus GN=RPS8 PE=2 SV=3 - [RS8_BOVIN]	ProteomeDiscoverer
40S ribosomal protein S8 OS=Homo sapiens GN=RPS8 PE=1 SV=2	PEAKS
40S ribosomal protein S9 OS=Homo sapiens GN=RPS9 PE=1 SV=3	PEAKS
40S ribosomal protein S9 OS=Mus musculus GN=Rps9 PE=2 SV=3 - [RS9_MOUSE]	ProteomeDiscoverer
40S ribosomal protein SA OS=Homo sapiens GN=RPSA PE=1 SV=4	PEAKS
40S ribosomal protein SA OS=Homo sapiens GN=RPSA PE=1 SV=4 - [RSSA_HUMAN]	ProteomeDiscoverer
40S ribosomal protein SA OS=Sus scrofa GN=RPSA PE=1 SV=3	PEAKS
45 kDa calcium-binding protein OS=Homo sapiens GN=SDF4 PE=1 SV=1	PEAKS
4F2 cell-surface antigen heavy chain OS=Homo sapiens GN=SLC3A2 PE=1 SV=3	PEAKS
4-trimethylaminobutyraldehyde dehydrogenase OS=Homo sapiens GN=ALDH9A1 PE=1 SV=3	PEAKS
5'-AMP-activated protein kinase catalytic subunit alpha-1 (Fragments) OS=Sus scrofa GN=PRKAA1 PE=1 SV=2	PEAKS
5-oxoprolinase OS=Homo sapiens GN=OPLAH PE=1 SV=3	PEAKS
60 kDa heat shock protein mitochondrial OS=Homo sapiens GN=HSPD1 PE=1 SV=2	PEAKS
60 kDa heat shock protein, mitochondrial OS=Homo sapiens GN=HSPD1 PE=1 SV=2 - [CH60_HUMAN]	ProteomeDiscoverer
60S acidic ribosomal protein P0 OS=Homo sapiens GN=RPLP0 PE=1 SV=1 - [RLA0_HUMAN]	ProteomeDiscoverer
60S acidic ribosomal protein P0 OS=Sus scrofa GN=RPLP0 PE=1 SV=2	PEAKS
60S acidic ribosomal protein P1 OS=Bos taurus GN=RPLP1 PE=3 SV=1 - [RLA1_BOVIN]	ProteomeDiscoverer
60S acidic ribosomal protein P1 OS=Homo sapiens GN=RPLP1 PE=1 SV=1	PEAKS
60S acidic ribosomal protein P2 OS=Homo sapiens GN=RPLP2 PE=1 SV=1	PEAKS
60S acidic ribosomal protein P2 OS=Homo sapiens GN=RPLP2 PE=1 SV=1 - [RLA2_HUMAN]	ProteomeDiscoverer
60S acidic ribosomal protein P2 OS=Sus scrofa GN=RPLP2 PE=3 SV=1	PEAKS
60S acidic ribosomal protein P2 OS=Sus scrofa GN=RPLP2 PE=3 SV=1 - [RLA2_PIG]	ProteomeDiscoverer
60S ribosomal protein L10 OS=Sus scrofa GN=RPL10 PE=1 SV=3	PEAKS
60S ribosomal protein L10 OS=Sus scrofa GN=RPL10 PE=2 SV=3 - [RL10_PIG]	ProteomeDiscoverer
60S ribosomal protein L10a (Fragment) OS=Sus scrofa GN=RPL10A PE=2 SV=3 - [RL10A_PIG]	ProteomeDiscoverer
60S ribosomal protein L11 OS=Homo sapiens GN=RPL11 PE=1 SV=2	PEAKS
60S ribosomal protein L11 OS=Mus musculus GN=Rpl11 PE=1 SV=4 - [RL11_MOUSE]	ProteomeDiscoverer
60S ribosomal protein L12 OS=Bos taurus GN=RPL12 PE=2 SV=1 - [RL12_BOVIN]	ProteomeDiscoverer
60S ribosomal protein L12 OS=Homo sapiens GN=RPL12 PE=1 SV=1	PEAKS
60S ribosomal protein L14 OS=Homo sapiens GN=RPL14 PE=1 SV=4	PEAKS
60S ribosomal protein L14 OS=Sus scrofa GN=RPL14 PE=1 SV=1	PEAKS
60S ribosomal protein L14 OS=Sus scrofa GN=RPL14 PE=2 SV=1 - [RL14_PIG]	ProteomeDiscoverer
60S ribosomal protein L15 (Fragment) OS=Sus scrofa GN=RPL15 PE=2 SV=1 - [RL15_PIG]	ProteomeDiscoverer
60S ribosomal protein L15 OS=Homo sapiens GN=RPL15 PE=1 SV=2	PEAKS
60S ribosomal protein L17 OS=Felis catus GN=RPL17 PE=2 SV=3 - [RL17_FELCA]	ProteomeDiscoverer
60S ribosomal protein L17 OS=Homo sapiens GN=RPL17 PE=1 SV=3	PEAKS
60S ribosomal protein L18 OS=Homo sapiens GN=RPL18 PE=1 SV=2	PEAKS
60S ribosomal protein L18 OS=Homo sapiens GN=RPL18 PE=1 SV=2 - [RL18_HUMAN]	ProteomeDiscoverer
60S ribosomal protein L19 OS=Bos taurus GN=RPL19 PE=2 SV=1 - [RL19_BOVIN]	ProteomeDiscoverer
60S ribosomal protein L21 OS=Homo sapiens GN=RPL21 PE=1 SV=2 - [RL21_HUMAN]	ProteomeDiscoverer
60S ribosomal protein L22 OS=Homo sapiens GN=RPL22 PE=1 SV=2	PEAKS
60S ribosomal protein L22 OS=Mus musculus GN=Rpl22 PE=2 SV=2 - [RL22_MOUSE]	ProteomeDiscoverer
60S ribosomal protein L22 OS=Sus scrofa GN=RPL22 PE=1 SV=2	PEAKS
60S ribosomal protein L23 OS=Homo sapiens GN=RPL23 PE=1 SV=1	PEAKS
60S ribosomal protein L23 OS=Sus scrofa GN=RPL23 PE=1 SV=1	PEAKS
60S ribosomal protein L23a OS=Homo sapiens GN=RPL23A PE=1 SV=1	PEAKS
60S ribosomal protein L23a OS=Mus musculus GN=Rpl23a PE=1 SV=1 - [RL23A_MOUSE]	ProteomeDiscoverer
60S ribosomal protein L24 OS=Bos taurus GN=RPL24 PE=2 SV=2 - [RL24_BOVIN]	ProteomeDiscoverer
60S ribosomal protein L24 OS=Homo sapiens GN=RPL24 PE=1 SV=1	PEAKS
60S ribosomal protein L26 OS=Mus musculus GN=Rpl26 PE=2 SV=1 - [RL26_MOUSE]	ProteomeDiscoverer
60S ribosomal protein L26-like 1 OS=Homo sapiens GN=RPL26L1 PE=1 SV=1	PEAKS
60S ribosomal protein L27 OS=Homo sapiens GN=RPL27 PE=1 SV=2	PEAKS
60S ribosomal protein L27 OS=Sus scrofa GN=RPL27 PE=1 SV=1	PEAKS
60S ribosomal protein L27a OS=Homo sapiens GN=RPL27A PE=1 SV=2	PEAKS
60S ribosomal protein L27a OS=Homo sapiens GN=RPL27A PE=1 SV=2 - [RL27A_HUMAN]	ProteomeDiscoverer
60S ribosomal protein L28 OS=Homo sapiens GN=RPL28 PE=1 SV=3	PEAKS
60S ribosomal protein L3 OS=Homo sapiens GN=RPL3 PE=1 SV=2 - [RL3_HUMAN]	ProteomeDiscoverer
60S ribosomal protein L30 OS=Homo sapiens GN=RPL30 PE=1 SV=2	PEAKS
60S ribosomal protein L30 OS=Mus musculus GN=Rpl30 PE=2 SV=2 - [RL30_MOUSE]	ProteomeDiscoverer
60S ribosomal protein L31 OS=Homo sapiens GN=RPL31 PE=1 SV=1	PEAKS
60S ribosomal protein L31 OS=Mus musculus GN=Rpl31 PE=2 SV=1 - [RL31_MOUSE]	ProteomeDiscoverer
60S ribosomal protein L31 OS=Sus scrofa GN=RPL31 PE=1 SV=1	PEAKS
60S ribosomal protein L35 OS=Homo sapiens GN=RPL35 PE=1 SV=2	PEAKS
60S ribosomal protein L35 OS=Homo sapiens GN=RPL35 PE=1 SV=2 - [RL35_HUMAN]	ProteomeDiscoverer
60S ribosomal protein L35 OS=Sus scrofa GN=RPL35 PE=1 SV=3	PEAKS
60S ribosomal protein L35a OS=Homo sapiens GN=RPL35A PE=1 SV=2	PEAKS
60S ribosomal protein L35a OS=Homo sapiens GN=RPL35A PE=1 SV=2 - [RL35A_HUMAN]	ProteomeDiscoverer
60S ribosomal protein L36 OS=Homo sapiens GN=RPL36 PE=1 SV=3	PEAKS
60S ribosomal protein L36 OS=Homo sapiens GN=RPL36 PE=1 SV=3 - [RL36_HUMAN]	ProteomeDiscoverer
60S ribosomal protein L37a OS=Mus musculus GN=Rpl37a PE=2 SV=2 - [RL37A_MOUSE]	ProteomeDiscoverer
60S ribosomal protein L38 OS=Homo sapiens GN=RPL38 PE=1 SV=2	PEAKS
60S ribosomal protein L4 OS=Homo sapiens GN=RPL4 PE=1 SV=5	PEAKS
60S ribosomal protein L5 OS=Homo sapiens GN=RPL5 PE=1 SV=3	PEAKS
60S ribosomal protein L5 OS=Homo sapiens GN=RPL5 PE=1 SV=3 - [RL5_HUMAN]	ProteomeDiscoverer
60S ribosomal protein L6 OS=Sus scrofa GN=RPL6 PE=1 SV=3	PEAKS
60S ribosomal protein L6 OS=Sus scrofa GN=RPL6 PE=2 SV=3 - [RL6_PIG]	ProteomeDiscoverer
60S ribosomal protein L7 OS=Homo sapiens GN=RPL7 PE=1 SV=1	PEAKS
60S ribosomal protein L7 OS=Homo sapiens GN=RPL7 PE=1 SV=1 - [RL7_HUMAN]	ProteomeDiscoverer
60S ribosomal protein L7a OS=Homo sapiens GN=RPL7A PE=1 SV=2	PEAKS
60S ribosomal protein L7a OS=Homo sapiens GN=RPL7A PE=1 SV=2 - [RL7A_HUMAN]	ProteomeDiscoverer
60S ribosomal protein L8 OS=Homo sapiens GN=RPL8 PE=1 SV=2	PEAKS
60S ribosomal protein L8 OS=Mus musculus GN=Rpl8 PE=2 SV=2 - [RL8_MOUSE]	ProteomeDiscoverer
60S ribosomal protein L9 OS=Homo sapiens GN=RPL9 PE=1 SV=1	PEAKS
60S ribosomal protein L9 OS=Homo sapiens GN=RPL9 PE=1 SV=1 - [RL9_HUMAN]	ProteomeDiscoverer
6-phosphogluconate dehydrogenase decarboxylating (Fragment) OS=Sus scrofa GN=PGD PE=2 SV=3	PEAKS
6-phosphogluconate dehydrogenase decarboxylating OS=Homo sapiens GN=PGD PE=1 SV=3	PEAKS
6-phosphogluconate dehydrogenase, decarboxylating (Fragment) OS=Sus scrofa GN=PGD PE=2 SV=3 - [6PGD_PIG]	ProteomeDiscoverer
6-phosphogluconate dehydrogenase, decarboxylating OS=Homo sapiens GN=PGD PE=1 SV=3 - [6PGD_HUMAN]	ProteomeDiscoverer
6-phosphogluconolactonase OS=Homo sapiens GN=PGLS PE=1 SV=2	PEAKS
78 kDa glucose-regulated protein OS=Homo sapiens GN=HSPA5 PE=1 SV=2	PEAKS
78 kDa glucose-regulated protein OS=Homo sapiens GN=HSPA5 PE=1 SV=2 - [GRP78_HUMAN]	ProteomeDiscoverer
A disintegrin and metalloproteinase with thrombospondin motifs 20 OS=Homo sapiens GN=ADAMTS20 PE=2 SV=2	PEAKS
Abnormal spindle-like microcephaly-associated protein OS=Homo sapiens GN=ASPM PE=1 SV=2	PEAKS
Abnormal spindle-like microcephaly-associated protein OS=Homo sapiens GN=ASPM PE=1 SV=2 - [ASPM_HUMAN]	ProteomeDiscoverer
Absent in melanoma 1 protein OS=Homo sapiens GN=AIM1 PE=1 SV=3	PEAKS
Acetyl-CoA acetyltransferase cytosolic OS=Homo sapiens GN=ACAT2 PE=1 SV=2	PEAKS
Acetyl-CoA carboxylase 2 OS=Homo sapiens GN=ACACB PE=1 SV=3	PEAKS
Aconitate hydratase mitochondrial OS=Homo sapiens GN=ACO2 PE=1 SV=2	PEAKS
Aconitate hydratase mitochondrial OS=Sus scrofa GN=ACO2 PE=1 SV=1	PEAKS
Aconitate hydratase, mitochondrial OS=Sus scrofa GN=ACO2 PE=1 SV=1 - [ACON_PIG]	ProteomeDiscoverer
Acrosin-binding protein (Fragment) OS=Sus scrofa GN=ACRBP PE=1 SV=1	PEAKS
Actin alpha cardiac muscle 1 OS=Homo sapiens GN=ACTC1 PE=1 SV=1	PEAKS
Actin aortic smooth muscle OS=Homo sapiens GN=ACTA2 PE=1 SV=1	PEAKS
Actin cytoplasmic 1 OS=Homo sapiens GN=ACTB PE=1 SV=1	PEAKS
Actin cytoplasmic 1 OS=Sus scrofa GN=ACTB PE=1 SV=2	PEAKS
Actin cytoplasmic 2 OS=Homo sapiens GN=ACTG1 PE=1 SV=1	PEAKS
Actin, alpha cardiac muscle 1 OS=Bos taurus GN=ACTC1 PE=2 SV=1 - [ACTC_BOVIN]	ProteomeDiscoverer
Actin, aortic smooth muscle OS=Bos taurus GN=ACTA2 PE=1 SV=1 - [ACTA_BOVIN]	ProteomeDiscoverer
Actin, cytoplasmic 1 OS=Bos taurus GN=ACTB PE=1 SV=1 - [ACTB_BOVIN]	ProteomeDiscoverer
Actin-binding Rho-activating protein OS=Homo sapiens GN=ABRA PE=2 SV=1	PEAKS
Actin-related protein 2 OS=Homo sapiens GN=ACTR2 PE=1 SV=1	PEAKS
Actin-related protein 2 OS=Mus musculus GN=Actr2 PE=1 SV=1 - [ARP2_MOUSE]	ProteomeDiscoverer
Actin-related protein 2/3 complex subunit 3 OS=Bos taurus GN=ARPC3 PE=1 SV=3 - [ARPC3_BOVIN]	ProteomeDiscoverer
Actin-related protein 2/3 complex subunit 3 OS=Homo sapiens GN=ARPC3 PE=1 SV=3	PEAKS
Actin-related protein 2/3 complex subunit 4 OS=Homo sapiens GN=ARPC4 PE=1 SV=3	PEAKS
Actin-related protein 2/3 complex subunit 4 OS=Mus musculus GN=Arpc4 PE=1 SV=3 - [ARPC4_MOUSE]	ProteomeDiscoverer
Actin-related protein 3 OS=Homo sapiens GN=ACTR3 PE=1 SV=3	PEAKS
Actin-related protein 3C OS=Homo sapiens GN=ACTR3C PE=2 SV=1 - [ARP3C_HUMAN]	ProteomeDiscoverer
Actin-related protein 6 OS=Homo sapiens GN=ACTR6 PE=1 SV=1	PEAKS
Actin-related protein T1 OS=Homo sapiens GN=ACTRT1 PE=2 SV=2	PEAKS
Actin-related protein T3 OS=Homo sapiens GN=ACTRT3 PE=2 SV=1	PEAKS
Activated RNA polymerase II transcriptional coactivator p15 OS=Homo sapiens GN=SUB1 PE=1 SV=3	PEAKS
Activin receptor type-2A OS=Homo sapiens GN=ACVR2A PE=1 SV=1	PEAKS
Activity-dependent neuroprotector homeobox protein OS=Homo sapiens GN=ADNP PE=1 SV=1 - [ADNP_HUMAN]	ProteomeDiscoverer
Acyl-CoA synthetase family member 2 mitochondrial OS=Homo sapiens GN=ACSF2 PE=1 SV=2	PEAKS
Acyl-CoA-binding protein OS=Sus scrofa GN=DBI PE=1 SV=2	PEAKS
Acyl-CoA-binding protein OS=Sus scrofa GN=DBI PE=1 SV=2 - [ACBP_PIG]	ProteomeDiscoverer
Acyl-coenzyme A oxidase-like protein OS=Homo sapiens GN=ACOXL PE=2 SV=3	PEAKS
Acyl-coenzyme A synthetase ACSM2A mitochondrial OS=Homo sapiens GN=ACSM2A PE=1 SV=2	PEAKS
Acyl-coenzyme A synthetase ACSM2B mitochondrial OS=Homo sapiens GN=ACSM2B PE=1 SV=2	PEAKS
ADAMTS-like protein 1 OS=Homo sapiens GN=ADAMTSL1 PE=1 SV=4	PEAKS
ADAMTS-like protein 4 OS=Homo sapiens GN=ADAMTSL4 PE=1 SV=2	PEAKS
Adenomatous polyposis coli protein 2 OS=Homo sapiens GN=APC2 PE=1 SV=1	PEAKS
Adenomatous polyposis coli protein OS=Homo sapiens GN=APC PE=1 SV=2	PEAKS
Adenosylhomocysteinase OS=Sus scrofa GN=AHCY PE=3 SV=3	PEAKS
Adenosylhomocysteinase OS=Sus scrofa GN=AHCY PE=3 SV=3 - [SAHH_PIG]	ProteomeDiscoverer
Adenylate cyclase type 1 OS=Homo sapiens GN=ADCY1 PE=1 SV=2	PEAKS
Adenylate cyclase type 10 OS=Homo sapiens GN=ADCY10 PE=1 SV=3 - [ADCYA_HUMAN]	ProteomeDiscoverer
Adenylate kinase 2 mitochondrial OS=Homo sapiens GN=AK2 PE=1 SV=2	PEAKS
Adenylate kinase 9 OS=Homo sapiens GN=AK9 PE=1 SV=2	PEAKS
Adenylate kinase isoenzyme 1 OS=Homo sapiens GN=AK1 PE=1 SV=3 - [KAD1_HUMAN]	ProteomeDiscoverer
Adenylyl cyclase-associated protein 1 (Fragments) OS=Sus scrofa GN=CAP1 PE=1 SV=1	PEAKS
Adenylyl cyclase-associated protein 1 OS=Homo sapiens GN=CAP1 PE=1 SV=5	PEAKS
Adhesion G protein-coupled receptor A3 OS=Homo sapiens GN=ADGRA3 PE=1 SV=2	PEAKS
Adhesion G protein-coupled receptor G3 OS=Homo sapiens GN=ADGRG3 PE=1 SV=1	PEAKS
Adhesion G-protein coupled receptor G2 OS=Homo sapiens GN=ADGRG2 PE=1 SV=2	PEAKS
Adhesion G-protein coupled receptor G7 OS=Homo sapiens GN=ADGRG7 PE=1 SV=2	PEAKS
Adipocyte enhancer-binding protein 1 OS=Homo sapiens GN=AEBP1 PE=1 SV=1	PEAKS
Adipocyte enhancer-binding protein 1 OS=Homo sapiens GN=AEBP1 PE=1 SV=1 - [AEBP1_HUMAN]	ProteomeDiscoverer
ADP/ATP translocase 1 OS=Homo sapiens GN=SLC25A4 PE=1 SV=4	PEAKS
ADP/ATP translocase 1 OS=Homo sapiens GN=SLC25A4 PE=1 SV=4 - [ADT1_HUMAN]	ProteomeDiscoverer
ADP/ATP translocase 2 OS=Homo sapiens GN=SLC25A5 PE=1 SV=7	PEAKS
ADP/ATP translocase 2 OS=Homo sapiens GN=SLC25A5 PE=1 SV=7 - [ADT2_HUMAN]	ProteomeDiscoverer
ADP/ATP translocase 3 OS=Homo sapiens GN=SLC25A6 PE=1 SV=4	PEAKS
ADP/ATP translocase 3 OS=Homo sapiens GN=SLC25A6 PE=1 SV=4 - [ADT3_HUMAN]	ProteomeDiscoverer
ADP/ATP translocase 4 OS=Homo sapiens GN=SLC25A31 PE=2 SV=1	PEAKS
ADP-ribosylation factor 1 OS=Homo sapiens GN=ARF1 PE=1 SV=2	PEAKS
ADP-ribosylation factor 1 OS=Mus musculus GN=Arf1 PE=1 SV=2 - [ARF1_MOUSE]	ProteomeDiscoverer
ADP-ribosylation factor 3 OS=Homo sapiens GN=ARF3 PE=1 SV=2	PEAKS
ADP-ribosylation factor 4 OS=Homo sapiens GN=ARF4 PE=1 SV=3	PEAKS
ADP-ribosylation factor 6 OS=Homo sapiens GN=ARF6 PE=1 SV=2	PEAKS
ADP-ribosylation factor 6 OS=Sus scrofa GN=ARF6 PE=2 SV=1	PEAKS
ADP-ribosylation factor GTPase-activating protein 2 OS=Homo sapiens GN=ARFGAP2 PE=1 SV=1	PEAKS
ADP-ribosylation factor-like protein 3 OS=Sus scrofa GN=ARL3 PE=2 SV=1	PEAKS
ADP-ribosylation factor-like protein 8A OS=Homo sapiens GN=ARL8A PE=1 SV=1	PEAKS
ADP-ribosylation factor-like protein 8B OS=Homo sapiens GN=ARL8B PE=1 SV=1	PEAKS
ADP-ribosylation factor-like protein 8B OS=Mus musculus GN=Arl8b PE=2 SV=1 - [ARL8B_MOUSE]	ProteomeDiscoverer
Adseverin OS=Homo sapiens GN=SCIN PE=1 SV=4	PEAKS
AF4/FMR2 family member 2 OS=Homo sapiens GN=AFF2 PE=1 SV=4	PEAKS
AF4/FMR2 family member 4 OS=Homo sapiens GN=AFF4 PE=1 SV=1	PEAKS
Aflatoxin B1 aldehyde reductase member 2 OS=Homo sapiens GN=AKR7A2 PE=1 SV=3	PEAKS
Aflatoxin B1 aldehyde reductase member 4 OS=Homo sapiens GN=AKR7L PE=2 SV=6 - [ARK74_HUMAN]	ProteomeDiscoverer
A-kinase anchor protein 11 OS=Homo sapiens GN=AKAP11 PE=1 SV=1	PEAKS
A-kinase anchor protein 12 OS=Homo sapiens GN=AKAP12 PE=1 SV=4	PEAKS
A-kinase anchor protein 13 OS=Homo sapiens GN=AKAP13 PE=1 SV=2	PEAKS
A-kinase anchor protein 17A OS=Homo sapiens GN=AKAP17A PE=1 SV=2	PEAKS
A-kinase anchor protein 6 OS=Homo sapiens GN=AKAP6 PE=1 SV=3	PEAKS
A-kinase anchor protein 9 OS=Homo sapiens GN=AKAP9 PE=1 SV=3	PEAKS
Alcohol dehydrogenase [NADP(+)] OS=Homo sapiens GN=AKR1A1 PE=1 SV=3	PEAKS
Alcohol dehydrogenase [NADP(+)] OS=Homo sapiens GN=AKR1A1 PE=1 SV=3 - [AK1A1_HUMAN]	ProteomeDiscoverer
Alcohol dehydrogenase [NADP(+)] OS=Sus scrofa GN=AKR1A1 PE=1 SV=2	PEAKS
Aldehyde dehydrogenase dimeric NADP-preferring OS=Homo sapiens GN=ALDH3A1 PE=1 SV=3	PEAKS
Aldehyde dehydrogenase mitochondrial OS=Homo sapiens GN=ALDH2 PE=1 SV=2	PEAKS
Aldehyde dehydrogenase mitochondrial OS=Sus scrofa GN=ALDH2 PE=2 SV=1	PEAKS
Aldehyde dehydrogenase family 1 member A3 OS=Homo sapiens GN=ALDH1A3 PE=1 SV=2	PEAKS
Aldehyde dehydrogenase family 16 member A1 OS=Homo sapiens GN=ALDH16A1 PE=1 SV=2	PEAKS
Aldehyde dehydrogenase X mitochondrial OS=Homo sapiens GN=ALDH1B1 PE=1 SV=3	PEAKS
Aldehyde dehydrogenase, mitochondrial OS=Sus scrofa GN=ALDH2 PE=2 SV=1 - [ALDH2_PIG]	ProteomeDiscoverer
Aldose reductase OS=Homo sapiens GN=AKR1B1 PE=1 SV=3	PEAKS
Aldose reductase OS=Sus scrofa GN=AKR1B1 PE=1 SV=2	PEAKS
Aldose reductase OS=Sus scrofa GN=AKR1B1 PE=1 SV=2 - [ALDR_PIG]	ProteomeDiscoverer
ALK tyrosine kinase receptor OS=Homo sapiens GN=ALK PE=1 SV=3	PEAKS
Alpha-1 6-mannosylglycoprotein 6-beta-N-acetylglucosaminyltransferase A OS=Homo sapiens GN=MGAT5 PE=2 SV=1	PEAKS
Alpha-1-antichymotrypsin OS=Homo sapiens GN=SERPINA3 PE=1 SV=2	PEAKS
Alpha-2-HS-glycoprotein (Fragment) OS=Sus scrofa GN=AHSG PE=1 SV=1	PEAKS
Alpha-2-HS-glycoprotein (Fragment) OS=Sus scrofa GN=AHSG PE=1 SV=1 - [FETUA_PIG]	ProteomeDiscoverer
Alpha-2-macroglobulin OS=Homo sapiens GN=A2M PE=1 SV=3	PEAKS
Alpha-2-macroglobulin OS=Homo sapiens GN=A2M PE=1 SV=3 - [A2MG_HUMAN]	ProteomeDiscoverer
Alpha-2-macroglobulin receptor-associated protein OS=Homo sapiens GN=LRPAP1 PE=1 SV=1	PEAKS
Alpha-actinin-1 OS=Homo sapiens GN=ACTN1 PE=1 SV=2	PEAKS
Alpha-actinin-1 OS=Homo sapiens GN=ACTN1 PE=1 SV=2 - [ACTN1_HUMAN]	ProteomeDiscoverer
Alpha-actinin-2 OS=Homo sapiens GN=ACTN2 PE=1 SV=1	PEAKS
Alpha-actinin-3 OS=Homo sapiens GN=ACTN3 PE=1 SV=2	PEAKS
Alpha-actinin-4 OS=Homo sapiens GN=ACTN4 PE=1 SV=2	PEAKS
Alpha-actinin-4 OS=Homo sapiens GN=ACTN4 PE=1 SV=2 - [ACTN4_HUMAN]	ProteomeDiscoverer
Alpha-catulin OS=Homo sapiens GN=CTNNAL1 PE=1 SV=2	PEAKS
Alpha-centractin OS=Homo sapiens GN=ACTR1A PE=1 SV=1	PEAKS
Alpha-centractin OS=Mus musculus GN=Actr1a PE=2 SV=1 - [ACTZ_MOUSE]	ProteomeDiscoverer
Alpha-crystallin A chain OS=Homo sapiens GN=CRYAA PE=1 SV=2	PEAKS
Alpha-crystallin A chain OS=Sus scrofa GN=CRYAA PE=1 SV=1	PEAKS
Alpha-crystallin A chain OS=Sus scrofa GN=CRYAA PE=1 SV=1 - [CRYAA_PIG]	ProteomeDiscoverer
Alpha-crystallin B chain OS=Sus scrofa GN=CRYAB PE=2 SV=1	PEAKS
Alpha-crystallin B chain OS=Sus scrofa GN=CRYAB PE=2 SV=1 - [CRYAB_PIG]	ProteomeDiscoverer
Alpha-enolase OS=Homo sapiens GN=ENO1 PE=1 SV=2	PEAKS
Alpha-enolase OS=Homo sapiens GN=ENO1 PE=1 SV=2 - [ENOA_HUMAN]	ProteomeDiscoverer
Alpha-mannosidase 2x OS=Homo sapiens GN=MAN2A2 PE=2 SV=3	PEAKS
Alpha-parvin OS=Homo sapiens GN=PARVA PE=1 SV=1	PEAKS
Alpha-parvin OS=Homo sapiens GN=PARVA PE=1 SV=1 - [PARVA_HUMAN]	ProteomeDiscoverer
Alpha-protein kinase 2 OS=Homo sapiens GN=ALPK2 PE=2 SV=3	PEAKS
Alpha-soluble NSF attachment protein OS=Homo sapiens GN=NAPA PE=1 SV=3	PEAKS
Alpha-soluble NSF attachment protein OS=Homo sapiens GN=NAPA PE=1 SV=3 - [SNAA_HUMAN]	ProteomeDiscoverer
Alpha-tectorin OS=Homo sapiens GN=TECTA PE=1 SV=3	PEAKS
Alsin OS=Homo sapiens GN=ALS2 PE=1 SV=2	PEAKS
Alstrom syndrome protein 1 OS=Homo sapiens GN=ALMS1 PE=1 SV=3	PEAKS
Amiloride-sensitive sodium channel subunit delta OS=Homo sapiens GN=SCNN1D PE=1 SV=2	PEAKS
Amine oxidase [flavin-containing] A OS=Sus scrofa GN=MAOA PE=2 SV=1 - [AOFA_PIG]	ProteomeDiscoverer
Aminopeptidase N OS=Sus scrofa GN=ANPEP PE=1 SV=4	PEAKS
Aminopeptidase N OS=Sus scrofa GN=ANPEP PE=1 SV=4 - [AMPN_PIG]	ProteomeDiscoverer
AMP deaminase 2 OS=Homo sapiens GN=AMPD2 PE=1 SV=2	PEAKS
Amphoterin-induced protein 1 OS=Homo sapiens GN=AMIGO1 PE=1 SV=1	PEAKS
Amyloid beta A4 precursor protein-binding family B member 1 OS=Homo sapiens GN=APBB1 PE=1 SV=2	PEAKS
Amyloid beta A4 protein OS=Homo sapiens GN=APP PE=1 SV=3	PEAKS
Amyloid-like protein 2 OS=Homo sapiens GN=APLP2 PE=1 SV=2	PEAKS
AN1-type zinc finger protein 4 OS=Homo sapiens GN=ZFAND4 PE=2 SV=2	PEAKS
Anaphase-promoting complex subunit 1 OS=Homo sapiens GN=ANAPC1 PE=1 SV=1	PEAKS
Androgen receptor OS=Homo sapiens GN=AR PE=1 SV=3	PEAKS
Androglobin OS=Homo sapiens GN=ADGB PE=2 SV=3	PEAKS
Angiomotin-like protein 1 OS=Homo sapiens GN=AMOTL1 PE=1 SV=1	PEAKS
Anion exchange protein 2 OS=Homo sapiens GN=SLC4A2 PE=1 SV=4	PEAKS
Anion exchange protein 3 OS=Homo sapiens GN=SLC4A3 PE=2 SV=2	PEAKS
Ankycorbin OS=Homo sapiens GN=RAI14 PE=1 SV=2	PEAKS
Ankyrin repeat and BTB/POZ domain-containing protein 2 OS=Homo sapiens GN=ABTB2 PE=2 SV=2	PEAKS
Ankyrin repeat and BTB/POZ domain-containing protein BTBD11 OS=Homo sapiens GN=BTBD11 PE=2 SV=3	PEAKS
Ankyrin repeat and KH domain-containing protein 1 OS=Homo sapiens GN=ANKHD1 PE=1 SV=1	PEAKS
Ankyrin repeat and SAM domain-containing protein 6 OS=Homo sapiens GN=ANKS6 PE=1 SV=2	PEAKS
Ankyrin repeat and SOCS box protein 14 OS=Homo sapiens GN=ASB14 PE=2 SV=2	PEAKS
Ankyrin repeat and SOCS box protein 6 OS=Homo sapiens GN=ASB6 PE=1 SV=1	PEAKS
Ankyrin repeat and sterile alpha motif domain-containing protein 1B OS=Homo sapiens GN=ANKS1B PE=1 SV=2	PEAKS
Ankyrin repeat and zinc finger domain-containing protein 1 OS=Homo sapiens GN=ANKZF1 PE=1 SV=1	PEAKS
Ankyrin repeat domain-containing protein 12 OS=Homo sapiens GN=ANKRD12 PE=1 SV=3	PEAKS
Ankyrin repeat domain-containing protein 17 OS=Homo sapiens GN=ANKRD17 PE=1 SV=3	PEAKS
Ankyrin repeat domain-containing protein 18B OS=Homo sapiens GN=ANKRD18B PE=1 SV=1	PEAKS
Ankyrin repeat domain-containing protein 20B OS=Homo sapiens GN=ANKRD20A8P PE=2 SV=2	PEAKS
Ankyrin repeat domain-containing protein 26 OS=Homo sapiens GN=ANKRD26 PE=1 SV=3	PEAKS
Ankyrin repeat domain-containing protein 35 OS=Homo sapiens GN=ANKRD35 PE=2 SV=2	PEAKS
Ankyrin repeat domain-containing protein 36A OS=Homo sapiens GN=ANKRD36 PE=2 SV=3	PEAKS
Ankyrin repeat domain-containing protein 36C OS=Homo sapiens GN=ANKRD36C PE=1 SV=3	PEAKS
Ankyrin repeat domain-containing protein 53 OS=Homo sapiens GN=ANKRD53 PE=1 SV=3	PEAKS
Ankyrin repeat domain-containing protein 62 OS=Homo sapiens GN=ANKRD62 PE=2 SV=4	PEAKS
Ankyrin repeat domain-containing protein SOWAHA OS=Homo sapiens GN=SOWAHA PE=1 SV=3	PEAKS
Ankyrin repeat domain-containing protein SOWAHC OS=Homo sapiens GN=SOWAHC PE=1 SV=1	PEAKS
Ankyrin-1 OS=Homo sapiens GN=ANK1 PE=1 SV=3	PEAKS
Ankyrin-2 OS=Homo sapiens GN=ANK2 PE=1 SV=4	PEAKS
Ankyrin-3 OS=Homo sapiens GN=ANK3 PE=1 SV=3	PEAKS
Annexin A1 OS=Homo sapiens GN=ANXA1 PE=1 SV=2	PEAKS
Annexin A1 OS=Sus scrofa GN=ANXA1 PE=1 SV=3	PEAKS
Annexin A1 OS=Sus scrofa GN=ANXA1 PE=1 SV=3 - [ANXA1_PIG]	ProteomeDiscoverer
Annexin A11 OS=Homo sapiens GN=ANXA11 PE=1 SV=1	PEAKS
Annexin A11 OS=Homo sapiens GN=ANXA11 PE=1 SV=1 - [ANX11_HUMAN]	ProteomeDiscoverer
Annexin A13 OS=Homo sapiens GN=ANXA13 PE=1 SV=3	PEAKS
Annexin A2 OS=Homo sapiens GN=ANXA2 PE=1 SV=2	PEAKS
Annexin A2 OS=Homo sapiens GN=ANXA2 PE=1 SV=2 - [ANXA2_HUMAN]	ProteomeDiscoverer
Annexin A2 OS=Sus scrofa GN=ANXA2 PE=1 SV=4	PEAKS
Annexin A2 OS=Sus scrofa GN=ANXA2 PE=1 SV=4 - [ANXA2_PIG]	ProteomeDiscoverer
Annexin A3 OS=Homo sapiens GN=ANXA3 PE=1 SV=3	PEAKS
Annexin A4 OS=Homo sapiens GN=ANXA4 PE=1 SV=4 - [ANXA4_HUMAN]	ProteomeDiscoverer
Annexin A4 OS=Sus scrofa GN=ANXA4 PE=1 SV=2	PEAKS
Annexin A5 OS=Homo sapiens GN=ANXA5 PE=1 SV=2	PEAKS
Annexin A5 OS=Homo sapiens GN=ANXA5 PE=1 SV=2 - [ANXA5_HUMAN]	ProteomeDiscoverer
Annexin A6 OS=Homo sapiens GN=ANXA6 PE=1 SV=3	PEAKS
Annexin A6 OS=Homo sapiens GN=ANXA6 PE=1 SV=3 - [ANXA6_HUMAN]	ProteomeDiscoverer
Anoctamin-2 OS=Homo sapiens GN=ANO2 PE=1 SV=2	PEAKS
Anoctamin-6 OS=Homo sapiens GN=ANO6 PE=1 SV=2	PEAKS
Anthrax toxin receptor 2 OS=Homo sapiens GN=ANTXR2 PE=1 SV=5	PEAKS
Antigen peptide transporter 1 OS=Homo sapiens GN=TAP1 PE=1 SV=2	PEAKS
AP-1 complex subunit beta-1 OS=Homo sapiens GN=AP1B1 PE=1 SV=2	PEAKS
AP-2 complex subunit alpha-1 OS=Homo sapiens GN=AP2A1 PE=1 SV=3	PEAKS
AP-2 complex subunit beta OS=Homo sapiens GN=AP2B1 PE=1 SV=1	PEAKS
AP-2 complex subunit beta OS=Homo sapiens GN=AP2B1 PE=1 SV=1 - [AP2B1_HUMAN]	ProteomeDiscoverer
AP-2 complex subunit mu OS=Homo sapiens GN=AP2M1 PE=1 SV=2	PEAKS
AP-2 complex subunit sigma OS=Homo sapiens GN=AP2S1 PE=1 SV=2	PEAKS
AP-2 complex subunit sigma OS=Mus musculus GN=Ap2s1 PE=1 SV=1 - [AP2S1_MOUSE]	ProteomeDiscoverer
AP2-associated protein kinase 1 OS=Homo sapiens GN=AAK1 PE=1 SV=3	PEAKS
AP-4 complex subunit epsilon-1 OS=Homo sapiens GN=AP4E1 PE=1 SV=2	PEAKS
AP-5 complex subunit beta-1 OS=Homo sapiens GN=AP5B1 PE=1 SV=4	PEAKS
Apolipoprotein A-I OS=Sus scrofa GN=APOA1 PE=1 SV=4	PEAKS
Apolipoprotein A-I OS=Sus scrofa GN=APOA1 PE=1 SV=4 - [APOA1_PIG]	ProteomeDiscoverer
Apolipoprotein B receptor OS=Homo sapiens GN=APOBR PE=1 SV=2	PEAKS
Apolipoprotein B-100 OS=Homo sapiens GN=APOB PE=1 SV=2	PEAKS
Apolipoprotein C-III OS=Sus scrofa GN=APOC3 PE=1 SV=2	PEAKS
Apolipoprotein C-III OS=Sus scrofa GN=APOC3 PE=1 SV=2 - [APOC3_PIG]	ProteomeDiscoverer
Apolipoprotein L1 OS=Homo sapiens GN=APOL1 PE=1 SV=5	PEAKS
Apoptosis facilitator Bcl-2-like protein 14 OS=Homo sapiens GN=BCL2L14 PE=1 SV=1 - [B2L14_HUMAN]	ProteomeDiscoverer
Apoptosis-stimulating of p53 protein 2 OS=Homo sapiens GN=TP53BP2 PE=1 SV=2	PEAKS
Apoptotic chromatin condensation inducer in the nucleus OS=Homo sapiens GN=ACIN1 PE=1 SV=2	PEAKS
Aquaporin-1 OS=Sus scrofa GN=AQP1 PE=2 SV=3	PEAKS
Arachidonate 12-lipoxygenase 12R-type OS=Homo sapiens GN=ALOX12B PE=1 SV=1	PEAKS
Arachidonate 15-lipoxygenase OS=Homo sapiens GN=ALOX15 PE=1 SV=3	PEAKS
Arf-GAP with coiled-coil ANK repeat and PH domain-containing protein 1 OS=Homo sapiens GN=ACAP1 PE=1 SV=1	PEAKS
Arf-GAP with coiled-coil ANK repeat and PH domain-containing protein 2 OS=Homo sapiens GN=ACAP2 PE=1 SV=3	PEAKS
Arf-GAP with Rho-GAP domain ANK repeat and PH domain-containing protein 1 OS=Homo sapiens GN=ARAP1 PE=1 SV=3	PEAKS
Arf-GAP with Rho-GAP domain ANK repeat and PH domain-containing protein 2 OS=Homo sapiens GN=ARAP2 PE=1 SV=3	PEAKS
Arf-GAP with Rho-GAP domain ANK repeat and PH domain-containing protein 3 OS=Homo sapiens GN=ARAP3 PE=1 SV=1	PEAKS
Arf-GAP with SH3 domain ANK repeat and PH domain-containing protein 2 OS=Homo sapiens GN=ASAP2 PE=1 SV=3	PEAKS
Arf-GAP with SH3 domain, ANK repeat and PH domain-containing protein 2 OS=Homo sapiens GN=ASAP2 PE=1 SV=3 - [ASAP2_HUMAN]	ProteomeDiscoverer
Arginine--tRNA ligase cytoplasmic OS=Homo sapiens GN=RARS PE=1 SV=2	PEAKS
Armadillo repeat protein deleted in velo-cardio-facial syndrome OS=Homo sapiens GN=ARVCF PE=1 SV=1	PEAKS
Armadillo repeat protein deleted in velo-cardio-facial syndrome OS=Homo sapiens GN=ARVCF PE=1 SV=1 - [ARVC_HUMAN]	ProteomeDiscoverer
Armadillo repeat-containing protein 3 OS=Homo sapiens GN=ARMC3 PE=2 SV=2	PEAKS
Armadillo repeat-containing protein 5 OS=Homo sapiens GN=ARMC5 PE=1 SV=2	PEAKS
Aromatase 1 OS=Sus scrofa GN=CYP19A1 PE=2 SV=1	PEAKS
Artemin OS=Homo sapiens GN=ARTN PE=1 SV=1	PEAKS
Arylsulfatase D OS=Homo sapiens GN=ARSD PE=1 SV=2	PEAKS
Aspartate aminotransferase mitochondrial OS=Sus scrofa GN=GOT2 PE=1 SV=2	PEAKS
Aspartate aminotransferase, mitochondrial OS=Sus scrofa GN=GOT2 PE=1 SV=2 - [AATM_PIG]	ProteomeDiscoverer
Aspartate beta-hydroxylase domain-containing protein 1 OS=Homo sapiens GN=ASPHD1 PE=1 SV=3	PEAKS
Aspartate--tRNA ligase mitochondrial OS=Homo sapiens GN=DARS2 PE=1 SV=1	PEAKS
Aspartyl/asparaginyl beta-hydroxylase OS=Homo sapiens GN=ASPH PE=1 SV=3	PEAKS
Aspartyl/asparaginyl beta-hydroxylase OS=Homo sapiens GN=ASPH PE=1 SV=3 - [ASPH_HUMAN]	ProteomeDiscoverer
Asporin OS=Homo sapiens GN=ASPN PE=1 SV=2	PEAKS
Astrocytic phosphoprotein PEA-15 OS=Cricetulus griseus GN=PEA15 PE=1 SV=1 - [PEA15_CRIGR]	ProteomeDiscoverer
Astrocytic phosphoprotein PEA-15 OS=Homo sapiens GN=PEA15 PE=1 SV=2	PEAKS
Ataxin-1 OS=Homo sapiens GN=ATXN1 PE=1 SV=2	PEAKS
ATP synthase F(0) complex subunit B1 mitochondrial OS=Homo sapiens GN=ATP5F1 PE=1 SV=2	PEAKS
ATP synthase protein 8 OS=Sus scrofa GN=MT-ATP8 PE=3 SV=2	PEAKS
ATP synthase protein 8 OS=Sus scrofa GN=MT-ATP8 PE=3 SV=2 - [ATP8_PIG]	ProteomeDiscoverer
ATP synthase subunit a OS=Sus scrofa GN=MT-ATP6 PE=3 SV=2	PEAKS
ATP synthase subunit a OS=Sus scrofa GN=MT-ATP6 PE=3 SV=2 - [ATP6_PIG]	ProteomeDiscoverer
ATP synthase subunit alpha mitochondrial OS=Homo sapiens GN=ATP5A1 PE=1 SV=1	PEAKS
ATP synthase subunit alpha mitochondrial OS=Sus scrofa GN=ATP5A1 PE=1 SV=2	PEAKS
ATP synthase subunit alpha, mitochondrial OS=Sus scrofa GN=ATP5A1 PE=1 SV=2 - [ATPA_PIG]	ProteomeDiscoverer
ATP synthase subunit beta mitochondrial OS=Homo sapiens GN=ATP5B PE=1 SV=3	PEAKS
ATP synthase subunit beta, mitochondrial OS=Homo sapiens GN=ATP5B PE=1 SV=3 - [ATPB_HUMAN]	ProteomeDiscoverer
ATP synthase subunit d mitochondrial OS=Homo sapiens GN=ATP5H PE=1 SV=3	PEAKS
ATP synthase subunit d, mitochondrial OS=Homo sapiens GN=ATP5H PE=1 SV=3 - [ATP5H_HUMAN]	ProteomeDiscoverer
ATP synthase subunit delta mitochondrial OS=Homo sapiens GN=ATP5D PE=1 SV=2	PEAKS
ATP synthase subunit delta, mitochondrial OS=Homo sapiens GN=ATP5D PE=1 SV=2 - [ATPD_HUMAN]	ProteomeDiscoverer
ATP synthase subunit e mitochondrial OS=Sus scrofa GN=ATP5I PE=3 SV=4	PEAKS
ATP synthase subunit e, mitochondrial OS=Sus scrofa GN=ATP5I PE=3 SV=4 - [ATP5I_PIG]	ProteomeDiscoverer
ATP synthase subunit f mitochondrial OS=Sus scrofa GN=ATP5J2 PE=3 SV=4	PEAKS
ATP synthase subunit g mitochondrial OS=Homo sapiens GN=ATP5L PE=1 SV=3	PEAKS
ATP synthase subunit g, mitochondrial OS=Homo sapiens GN=ATP5L PE=1 SV=3 - [ATP5L_HUMAN]	ProteomeDiscoverer
ATP synthase subunit gamma mitochondrial OS=Homo sapiens GN=ATP5C1 PE=1 SV=1	PEAKS
ATP synthase subunit O mitochondrial OS=Homo sapiens GN=ATP5O PE=1 SV=1	PEAKS
ATP synthase subunit O mitochondrial OS=Sus scrofa GN=ATP5O PE=1 SV=1	PEAKS
ATP synthase subunit O, mitochondrial OS=Sus scrofa GN=ATP5O PE=1 SV=1 - [ATPO_PIG]	ProteomeDiscoverer
ATP synthase-coupling factor 6 mitochondrial OS=Sus scrofa GN=ATP5J PE=1 SV=1	PEAKS
ATP-binding cassette sub-family A member 1 OS=Homo sapiens GN=ABCA1 PE=1 SV=3	PEAKS
ATP-binding cassette sub-family A member 10 OS=Homo sapiens GN=ABCA10 PE=2 SV=3	PEAKS
ATP-binding cassette sub-family A member 12 OS=Homo sapiens GN=ABCA12 PE=1 SV=3	PEAKS
ATP-binding cassette sub-family A member 13 OS=Homo sapiens GN=ABCA13 PE=2 SV=3	PEAKS
ATP-binding cassette sub-family A member 5 OS=Homo sapiens GN=ABCA5 PE=2 SV=2	PEAKS
ATP-binding cassette sub-family A member 6 OS=Homo sapiens GN=ABCA6 PE=1 SV=2	PEAKS
ATP-binding cassette sub-family A member 7 OS=Homo sapiens GN=ABCA7 PE=1 SV=3	PEAKS
ATP-binding cassette sub-family A member 8 OS=Homo sapiens GN=ABCA8 PE=1 SV=3	PEAKS
ATP-binding cassette sub-family B member 10 mitochondrial OS=Homo sapiens GN=ABCB10 PE=1 SV=2	PEAKS
ATP-binding cassette sub-family D member 1 OS=Homo sapiens GN=ABCD1 PE=1 SV=2	PEAKS
ATP-binding cassette sub-family D member 3 OS=Homo sapiens GN=ABCD3 PE=1 SV=1	PEAKS
ATP-binding cassette sub-family D member 4 OS=Homo sapiens GN=ABCD4 PE=1 SV=1	PEAKS
ATP-binding cassette sub-family F member 1 OS=Homo sapiens GN=ABCF1 PE=1 SV=2	PEAKS
ATP-binding cassette sub-family F member 1 OS=Sus scrofa GN=ABCF1 PE=3 SV=1	PEAKS
ATP-binding cassette sub-family F member 3 OS=Homo sapiens GN=ABCF3 PE=1 SV=2	PEAKS
ATP-binding cassette sub-family G member 8 OS=Homo sapiens GN=ABCG8 PE=1 SV=1	PEAKS
ATP-dependent 6-phosphofructokinase liver type OS=Homo sapiens GN=PFKL PE=1 SV=6	PEAKS
ATP-dependent DNA helicase PIF1 OS=Homo sapiens GN=PIF1 PE=1 SV=2	PEAKS
ATP-dependent DNA helicase Q1 OS=Homo sapiens GN=RECQL PE=1 SV=3	PEAKS
ATP-dependent DNA helicase Q4 OS=Homo sapiens GN=RECQL4 PE=1 SV=1	PEAKS
ATP-dependent DNA helicase Q5 OS=Homo sapiens GN=RECQL5 PE=1 SV=2	PEAKS
ATP-dependent RNA helicase A OS=Homo sapiens GN=DHX9 PE=1 SV=4	PEAKS
ATP-dependent RNA helicase A OS=Homo sapiens GN=DHX9 PE=1 SV=4 - [DHX9_HUMAN]	ProteomeDiscoverer
ATP-dependent RNA helicase DDX39A OS=Homo sapiens GN=DDX39A PE=1 SV=2 - [DX39A_HUMAN]	ProteomeDiscoverer
ATP-dependent RNA helicase DDX3X OS=Homo sapiens GN=DDX3X PE=1 SV=3	PEAKS
ATP-dependent RNA helicase DDX54 OS=Homo sapiens GN=DDX54 PE=1 SV=2	PEAKS
ATP-dependent RNA helicase DHX29 OS=Homo sapiens GN=DHX29 PE=1 SV=2	PEAKS
ATP-dependent RNA helicase DHX36 OS=Homo sapiens GN=DHX36 PE=1 SV=2	PEAKS
ATP-dependent RNA helicase SUPV3L1 mitochondrial OS=Homo sapiens GN=SUPV3L1 PE=1 SV=1	PEAKS
Atrial natriuretic peptide receptor 3 OS=Homo sapiens GN=NPR3 PE=1 SV=2	PEAKS
Attractin-like protein 1 OS=Homo sapiens GN=ATRNL1 PE=2 SV=2	PEAKS
Aurora kinase B OS=Homo sapiens GN=AURKB PE=1 SV=3	PEAKS
Aurora kinase B OS=Sus scrofa GN=AURKB PE=2 SV=2	PEAKS
Autism susceptibility gene 2 protein OS=Homo sapiens GN=AUTS2 PE=1 SV=1	PEAKS
Autophagy-related protein 16-2 OS=Homo sapiens GN=ATG16L2 PE=1 SV=2	PEAKS
Autophagy-related protein 2 homolog A OS=Homo sapiens GN=ATG2A PE=1 SV=3	PEAKS
Axin-2 OS=Homo sapiens GN=AXIN2 PE=1 SV=1	PEAKS
Axonemal dynein light chain domain-containing protein 1 OS=Homo sapiens GN=AXDND1 PE=2 SV=1	PEAKS
Baculoviral IAP repeat-containing protein 1 OS=Homo sapiens GN=NAIP PE=1 SV=3	PEAKS
Baculoviral IAP repeat-containing protein 6 OS=Homo sapiens GN=BIRC6 PE=1 SV=2	PEAKS
BAH and coiled-coil domain-containing protein 1 OS=Homo sapiens GN=BAHCC1 PE=1 SV=3	PEAKS
Band 4.1-like protein 2 OS=Homo sapiens GN=EPB41L2 PE=1 SV=1	PEAKS
Band 4.1-like protein 4A OS=Homo sapiens GN=EPB41L4A PE=1 SV=2	PEAKS
Band 4.1-like protein 4B OS=Homo sapiens GN=EPB41L4B PE=2 SV=2	PEAKS
Bardet-Biedl syndrome 10 protein OS=Homo sapiens GN=BBS10 PE=1 SV=2	PEAKS
Basal cell adhesion molecule OS=Homo sapiens GN=BCAM PE=1 SV=2	PEAKS
Basal cell adhesion molecule OS=Homo sapiens GN=BCAM PE=1 SV=2 - [BCAM_HUMAN]	ProteomeDiscoverer
Basement membrane-specific heparan sulfate proteoglycan core protein OS=Homo sapiens GN=HSPG2 PE=1 SV=4	PEAKS
Basement membrane-specific heparan sulfate proteoglycan core protein OS=Homo sapiens GN=HSPG2 PE=1 SV=4 - [PGBM_HUMAN]	ProteomeDiscoverer
Basic helix-loop-helix domain-containing protein USF3 OS=Homo sapiens GN=USF3 PE=1 SV=3	PEAKS
B-cell CLL/lymphoma 9 protein OS=Homo sapiens GN=BCL9 PE=1 SV=4	PEAKS
B-cell lymphoma 3 protein OS=Homo sapiens GN=BCL3 PE=1 SV=2	PEAKS
B-cell receptor-associated protein 31 OS=Homo sapiens GN=BCAP31 PE=1 SV=3	PEAKS
B-cell scaffold protein with ankyrin repeats OS=Homo sapiens GN=BANK1 PE=1 SV=3	PEAKS
Beta-1 3-galactosyltransferase 6 OS=Homo sapiens GN=B3GALT6 PE=1 SV=2	PEAKS
Beta-2-microglobulin OS=Sus scrofa GN=B2M PE=1 SV=1	PEAKS
Beta-2-microglobulin OS=Sus scrofa GN=B2M PE=1 SV=1 - [B2MG_PIG]	ProteomeDiscoverer
Beta-actin-like protein 2 OS=Homo sapiens GN=ACTBL2 PE=1 SV=2	PEAKS
Beta-actin-like protein 2 OS=Homo sapiens GN=ACTBL2 PE=1 SV=2 - [ACTBL_HUMAN]	ProteomeDiscoverer
Beta-arrestin-2 OS=Homo sapiens GN=ARRB2 PE=1 SV=2	PEAKS
Beta-crystallin A2 OS=Homo sapiens GN=CRYBA2 PE=1 SV=3	PEAKS
Beta-crystallin A2 OS=Homo sapiens GN=CRYBA2 PE=1 SV=3 - [CRBA2_HUMAN]	ProteomeDiscoverer
Beta-crystallin A3 OS=Homo sapiens GN=CRYBA1 PE=1 SV=4	PEAKS
Beta-crystallin A3 OS=Homo sapiens GN=CRYBA1 PE=1 SV=4 - [CRBA1_HUMAN]	ProteomeDiscoverer
Beta-crystallin A4 OS=Homo sapiens GN=CRYBA4 PE=1 SV=3	PEAKS
Beta-crystallin A4 OS=Homo sapiens GN=CRYBA4 PE=1 SV=3 - [CRBA4_HUMAN]	ProteomeDiscoverer
Beta-crystallin B1 OS=Homo sapiens GN=CRYBB1 PE=1 SV=2	PEAKS
Beta-crystallin B1 OS=Sus scrofa GN=CRYBB1 PE=2 SV=1	PEAKS
Beta-crystallin B1 OS=Sus scrofa GN=CRYBB1 PE=2 SV=1 - [CRBB1_PIG]	ProteomeDiscoverer
Beta-crystallin B2 OS=Homo sapiens GN=CRYBB2 PE=1 SV=2	PEAKS
Beta-crystallin B2 OS=Homo sapiens GN=CRYBB2 PE=1 SV=2 - [CRBB2_HUMAN]	ProteomeDiscoverer
Beta-crystallin B3 OS=Homo sapiens GN=CRYBB3 PE=1 SV=4	PEAKS
Beta-crystallin B3 OS=Homo sapiens GN=CRYBB3 PE=1 SV=4 - [CRBB3_HUMAN]	ProteomeDiscoverer
Beta-crystallin S OS=Homo sapiens GN=CRYGS PE=1 SV=4	PEAKS
Beta-crystallin S OS=Homo sapiens GN=CRYGS PE=1 SV=4 - [CRBS_HUMAN]	ProteomeDiscoverer
Beta-enolase OS=Sus scrofa GN=ENO3 PE=2 SV=1	PEAKS
Beta-enolase OS=Sus scrofa GN=ENO3 PE=2 SV=1 - [ENOB_PIG]	ProteomeDiscoverer
BICD family-like cargo adapter 2 OS=Homo sapiens GN=BICDL2 PE=1 SV=2	PEAKS
Bifunctional apoptosis regulator OS=Homo sapiens GN=BFAR PE=1 SV=1	PEAKS
Bifunctional glutamate/proline--tRNA ligase OS=Homo sapiens GN=EPRS PE=1 SV=5	PEAKS
Biglycan (Fragments) OS=Sus scrofa GN=BGN PE=2 SV=2	PEAKS
Biglycan (Fragments) OS=Sus scrofa GN=BGN PE=2 SV=2 - [PGS1_PIG]	ProteomeDiscoverer
Biglycan OS=Homo sapiens GN=BGN PE=1 SV=2	PEAKS
Biglycan OS=Homo sapiens GN=BGN PE=1 SV=2 - [PGS1_HUMAN]	ProteomeDiscoverer
Bile salt export pump OS=Homo sapiens GN=ABCB11 PE=1 SV=2	PEAKS
Biliverdin reductase A OS=Homo sapiens GN=BLVRA PE=1 SV=2	PEAKS
Biorientation of chromosomes in cell division protein 1-like 1 OS=Homo sapiens GN=BOD1L1 PE=1 SV=2	PEAKS
Bloom syndrome protein OS=Homo sapiens GN=BLM PE=1 SV=1	PEAKS
BMP-2-inducible protein kinase OS=Homo sapiens GN=BMP2K PE=1 SV=2	PEAKS
Brain acid soluble protein 1 OS=Homo sapiens GN=BASP1 PE=1 SV=2	PEAKS
Brain-specific angiogenesis inhibitor 1 OS=Homo sapiens GN=BAI1 PE=1 SV=2	PEAKS
Brain-specific angiogenesis inhibitor 1 OS=Homo sapiens GN=BAI1 PE=1 SV=2 - [BAI1_HUMAN]	ProteomeDiscoverer
Breakpoint cluster region protein OS=Homo sapiens GN=BCR PE=1 SV=2	PEAKS
Breast cancer type 1 susceptibility protein OS=Homo sapiens GN=BRCA1 PE=1 SV=2	PEAKS
Breast cancer type 2 susceptibility protein OS=Homo sapiens GN=BRCA2 PE=1 SV=3	PEAKS
Brefeldin A-inhibited guanine nucleotide-exchange protein 1 OS=Homo sapiens GN=ARFGEF1 PE=1 SV=2	PEAKS
Brefeldin A-inhibited guanine nucleotide-exchange protein 2 OS=Homo sapiens GN=ARFGEF2 PE=1 SV=3	PEAKS
Brefeldin A-inhibited guanine nucleotide-exchange protein 3 OS=Homo sapiens GN=ARFGEF3 PE=1 SV=3	PEAKS
Bromodomain adjacent to zinc finger domain protein 1A OS=Homo sapiens GN=BAZ1A PE=1 SV=2	PEAKS
Bromodomain adjacent to zinc finger domain protein 2A OS=Homo sapiens GN=BAZ2A PE=1 SV=4	PEAKS
Bromodomain adjacent to zinc finger domain protein 2A OS=Homo sapiens GN=BAZ2A PE=1 SV=4 - [BAZ2A_HUMAN]	ProteomeDiscoverer
Bromodomain adjacent to zinc finger domain protein 2B OS=Homo sapiens GN=BAZ2B PE=1 SV=3	PEAKS
Bromodomain and PHD finger-containing protein 3 OS=Homo sapiens GN=BRPF3 PE=1 SV=2	PEAKS
Bromodomain-containing protein 2 OS=Homo sapiens GN=BRD2 PE=1 SV=2	PEAKS
Bromodomain-containing protein 3 OS=Homo sapiens GN=BRD3 PE=1 SV=1	PEAKS
BTB/POZ domain-containing adapter for CUL3-mediated RhoA degradation protein 1 OS=Homo sapiens GN=KCTD13 PE=1 SV=1	PEAKS
BTB/POZ domain-containing adapter for CUL3-mediated RhoA degradation protein 2 OS=Homo sapiens GN=TNFAIP1 PE=1 SV=1	PEAKS
BTB/POZ domain-containing protein 1 OS=Homo sapiens GN=BTBD1 PE=1 SV=1 - [BTBD1_HUMAN]	ProteomeDiscoverer
BTB/POZ domain-containing protein 7 OS=Homo sapiens GN=BTBD7 PE=1 SV=3	PEAKS
BTB/POZ domain-containing protein KCTD12 OS=Homo sapiens GN=KCTD12 PE=1 SV=1	PEAKS
BTB/POZ domain-containing protein KCTD12 OS=Homo sapiens GN=KCTD12 PE=1 SV=1 - [KCD12_HUMAN]	ProteomeDiscoverer
BTB/POZ domain-containing protein KCTD16 OS=Homo sapiens GN=KCTD16 PE=1 SV=1	PEAKS
BTB/POZ domain-containing protein KCTD8 OS=Homo sapiens GN=KCTD8 PE=2 SV=1	PEAKS
Butyrophilin-like protein 9 OS=Homo sapiens GN=BTNL9 PE=2 SV=1	PEAKS
C2 domain-containing protein 3 OS=Homo sapiens GN=C2CD3 PE=1 SV=4	PEAKS
C2 domain-containing protein 5 OS=Homo sapiens GN=C2CD5 PE=1 SV=1	PEAKS
C3 and PZP-like alpha-2-macroglobulin domain-containing protein 8 OS=Homo sapiens GN=CPAMD8 PE=1 SV=2	PEAKS
CAD protein OS=Homo sapiens GN=CAD PE=1 SV=3	PEAKS
Cadherin EGF LAG seven-pass G-type receptor 1 OS=Homo sapiens GN=CELSR1 PE=1 SV=1	PEAKS
Cadherin EGF LAG seven-pass G-type receptor 2 OS=Homo sapiens GN=CELSR2 PE=1 SV=1	PEAKS
Cadherin EGF LAG seven-pass G-type receptor 3 OS=Homo sapiens GN=CELSR3 PE=1 SV=2	PEAKS
Cadherin-15 OS=Homo sapiens GN=CDH15 PE=1 SV=1	PEAKS
Cadherin-23 OS=Homo sapiens GN=CDH23 PE=1 SV=2	PEAKS
Cadherin-23 OS=Homo sapiens GN=CDH23 PE=1 SV=2 - [CAD23_HUMAN]	ProteomeDiscoverer
Cadherin-24 OS=Homo sapiens GN=CDH24 PE=1 SV=1	PEAKS
Cadherin-related family member 1 OS=Homo sapiens GN=CDHR1 PE=1 SV=2	PEAKS
Cadherin-related family member 2 OS=Homo sapiens GN=CDHR2 PE=1 SV=2	PEAKS
Calbindin OS=Homo sapiens GN=CALB1 PE=1 SV=2	PEAKS
Calcineurin-binding protein cabin-1 OS=Homo sapiens GN=CABIN1 PE=1 SV=1	PEAKS
Calcium/calmodulin-dependent protein kinase type II subunit delta OS=Sus scrofa GN=CAMK2D PE=2 SV=1	PEAKS
Calcium-activated chloride channel regulator 1 OS=Sus scrofa GN=CLCA1 PE=2 SV=1	PEAKS
Calcium-binding mitochondrial carrier protein Aralar1 OS=Homo sapiens GN=SLC25A12 PE=1 SV=2	PEAKS
Calcium-binding mitochondrial carrier protein SCaMC-3 OS=Homo sapiens GN=SLC25A23 PE=1 SV=2	PEAKS
Calcium-binding protein 39 OS=Bos taurus GN=CAB39 PE=2 SV=1 - [CAB39_BOVIN]	ProteomeDiscoverer
Calcium-binding protein 39 OS=Homo sapiens GN=CAB39 PE=1 SV=1	PEAKS
Calcium-binding protein p22 OS=Homo sapiens GN=CHP PE=1 SV=3 - [CHP1_HUMAN]	ProteomeDiscoverer
Calcium-dependent secretion activator 1 OS=Homo sapiens GN=CADPS PE=1 SV=3	PEAKS
Calcium-dependent secretion activator 2 OS=Homo sapiens GN=CADPS2 PE=1 SV=2	PEAKS
Calcium-transporting ATPase type 2C member 2 OS=Homo sapiens GN=ATP2C2 PE=1 SV=2	PEAKS
Caldesmon OS=Homo sapiens GN=CALD1 PE=1 SV=3	PEAKS
Caldesmon OS=Homo sapiens GN=CALD1 PE=1 SV=3 - [CALD1_HUMAN]	ProteomeDiscoverer
Calmodulin OS=Homo sapiens GN=CALM1 PE=1 SV=2	PEAKS
Calmodulin OS=Mus musculus GN=Calm1 PE=1 SV=2 - [CALM_MOUSE]	ProteomeDiscoverer
Calmodulin-binding transcription activator 1 OS=Homo sapiens GN=CAMTA1 PE=1 SV=4	PEAKS
Calmodulin-regulated spectrin-associated protein 1 OS=Homo sapiens GN=CAMSAP1 PE=1 SV=2	PEAKS
Calmodulin-regulated spectrin-associated protein 2 OS=Homo sapiens GN=CAMSAP2 PE=1 SV=3	PEAKS
Calmodulin-regulated spectrin-associated protein 3 OS=Homo sapiens GN=CAMSAP3 PE=1 SV=2	PEAKS
Calnexin OS=Homo sapiens GN=CANX PE=1 SV=2	PEAKS
Calnexin OS=Homo sapiens GN=CANX PE=1 SV=2 - [CALX_HUMAN]	ProteomeDiscoverer
Calpain-1 catalytic subunit OS=Sus scrofa GN=CAPN1 PE=2 SV=3	PEAKS
Calpain-15 OS=Homo sapiens GN=CAPN15 PE=1 SV=1	PEAKS
Calpain-2 catalytic subunit (Fragment) OS=Sus scrofa GN=CAPN2 PE=2 SV=2	PEAKS
Calpain-6 OS=Homo sapiens GN=CAPN6 PE=1 SV=2	PEAKS
Calpain-7 OS=Sus scrofa GN=CAPN7 PE=2 SV=1	PEAKS
Calponin-1 OS=Sus scrofa GN=CNN1 PE=2 SV=1	PEAKS
Calponin-1 OS=Sus scrofa GN=CNN1 PE=2 SV=1 - [CNN1_PIG]	ProteomeDiscoverer
Calponin-2 (Fragment) OS=Sus scrofa GN=CNN2 PE=2 SV=1	PEAKS
Calponin-2 (Fragment) OS=Sus scrofa GN=CNN2 PE=2 SV=1 - [CNN2_PIG]	ProteomeDiscoverer
Calponin-2 OS=Homo sapiens GN=CNN2 PE=1 SV=4	PEAKS
Calreticulin OS=Sus scrofa GN=CALR PE=1 SV=3	PEAKS
Calreticulin OS=Sus scrofa GN=CALR PE=1 SV=3 - [CALR_PIG]	ProteomeDiscoverer
Calumenin OS=Homo sapiens GN=CALU PE=1 SV=2	PEAKS
Calumenin OS=Homo sapiens GN=CALU PE=1 SV=2 - [CALU_HUMAN]	ProteomeDiscoverer
cAMP-dependent protein kinase catalytic subunit alpha OS=Homo sapiens GN=PRKACA PE=1 SV=2	PEAKS
cAMP-dependent protein kinase catalytic subunit alpha OS=Homo sapiens GN=PRKACA PE=1 SV=2 - [KAPCA_HUMAN]	ProteomeDiscoverer
cAMP-dependent protein kinase catalytic subunit alpha OS=Sus scrofa GN=PRKACA PE=1 SV=4	PEAKS
CAP-Gly domain-containing linker protein 1 OS=Homo sapiens GN=CLIP1 PE=1 SV=2	PEAKS
CAP-Gly domain-containing linker protein 2 OS=Homo sapiens GN=CLIP2 PE=1 SV=1	PEAKS
Capping protein Arp2/3 and myosin-I linker protein 2 OS=Homo sapiens GN=CARMIL2 PE=1 SV=2	PEAKS
Caprin-2 OS=Homo sapiens GN=CAPRIN2 PE=1 SV=1	PEAKS
Carbohydrate deacetylase OS=Homo sapiens GN=YDJC PE=1 SV=1	PEAKS
Carbonic anhydrase 2 OS=Homo sapiens GN=CA2 PE=1 SV=2	PEAKS
Carbonic anhydrase 2 OS=Homo sapiens GN=CA2 PE=1 SV=2 - [CAH2_HUMAN]	ProteomeDiscoverer
Carbonyl reductase [NADPH] 1 OS=Homo sapiens GN=CBR1 PE=1 SV=3	PEAKS
Carbonyl reductase [NADPH] 1 OS=Homo sapiens GN=CBR1 PE=1 SV=3 - [CBR1_HUMAN]	ProteomeDiscoverer
Cardiomyopathy-associated protein 5 OS=Homo sapiens GN=CMYA5 PE=1 SV=3	PEAKS
Carnitine O-palmitoyltransferase 1 liver isoform OS=Homo sapiens GN=CPT1A PE=1 SV=2	PEAKS
Carnosine synthase 1 OS=Homo sapiens GN=CARNS1 PE=1 SV=3	PEAKS
Cartilage intermediate layer protein 2 OS=Homo sapiens GN=CILP2 PE=2 SV=2	PEAKS
Cas scaffolding protein family member 4 OS=Sus scrofa GN=CASS4 PE=3 SV=1	PEAKS
Caseinolytic peptidase B protein homolog OS=Homo sapiens GN=CLPB PE=1 SV=1	PEAKS
Caskin-1 OS=Homo sapiens GN=CASKIN1 PE=1 SV=1	PEAKS
Caskin-2 OS=Homo sapiens GN=CASKIN2 PE=1 SV=2	PEAKS
CASP8-associated protein 2 OS=Homo sapiens GN=CASP8AP2 PE=1 SV=1	PEAKS
Caspase recruitment domain-containing protein 10 OS=Homo sapiens GN=CARD10 PE=1 SV=2	PEAKS
Caspase-14 OS=Homo sapiens GN=CASP14 PE=1 SV=2	PEAKS
Caspase-8 OS=Homo sapiens GN=CASP8 PE=1 SV=1	PEAKS
Catenin alpha-1 OS=Homo sapiens GN=CTNNA1 PE=1 SV=1	PEAKS
Catenin delta-1 OS=Homo sapiens GN=CTNND1 PE=1 SV=1	PEAKS
Catenin delta-2 OS=Homo sapiens GN=CTNND2 PE=1 SV=3	PEAKS
Cathepsin B OS=Sus scrofa GN=CTSB PE=1 SV=1	PEAKS
Cathepsin D OS=Sus scrofa GN=CTSD PE=1 SV=2	PEAKS
Cathepsin D OS=Sus scrofa GN=CTSD PE=1 SV=2 - [CATD_PIG]	ProteomeDiscoverer
Cationic amino acid transporter 2 OS=Homo sapiens GN=SLC7A2 PE=1 SV=2	PEAKS
Caveolin-1 OS=Muntiacus muntjak GN=CAV1 PE=3 SV=1 - [CAV1_MUNMU]	ProteomeDiscoverer
Caveolin-1 OS=Sus scrofa GN=CAV1 PE=2 SV=1	PEAKS
CCR4-NOT transcription complex subunit 1 OS=Homo sapiens GN=CNOT1 PE=1 SV=2	PEAKS
CD109 antigen OS=Homo sapiens GN=CD109 PE=1 SV=2	PEAKS
CD2-associated protein OS=Homo sapiens GN=CD2AP PE=1 SV=1	PEAKS
Cdc42 effector protein 3 OS=Homo sapiens GN=CDC42EP3 PE=1 SV=1	PEAKS
CDGSH iron-sulfur domain-containing protein 1 OS=Homo sapiens GN=CISD1 PE=1 SV=1	PEAKS
CDGSH iron-sulfur domain-containing protein 1 OS=Homo sapiens GN=CISD1 PE=1 SV=1 - [CISD1_HUMAN]	ProteomeDiscoverer
CDGSH iron-sulfur domain-containing protein 2 OS=Homo sapiens GN=CISD2 PE=1 SV=1	PEAKS
CDK5 regulatory subunit-associated protein 2 OS=Homo sapiens GN=CDK5RAP2 PE=1 SV=5	PEAKS
CDP-diacylglycerol--inositol 3-phosphatidyltransferase OS=Homo sapiens GN=CDIPT PE=1 SV=1 - [CDIPT_HUMAN]	ProteomeDiscoverer
Cell adhesion molecule 1 OS=Homo sapiens GN=CADM1 PE=1 SV=2	PEAKS
Cell adhesion molecule 1 OS=Homo sapiens GN=CADM1 PE=1 SV=2 - [CADM1_HUMAN]	ProteomeDiscoverer
Cell cycle progression protein 1 OS=Homo sapiens GN=CCPG1 PE=1 SV=3	PEAKS
Cell division control protein 42 homolog OS=Homo sapiens GN=CDC42 PE=1 SV=2	PEAKS
Cell division control protein 42 homolog OS=Mus musculus GN=Cdc42 PE=1 SV=2 - [CDC42_MOUSE]	ProteomeDiscoverer
Cell division control protein 42 homolog OS=Sus scrofa GN=CDC42 PE=2 SV=2	PEAKS
Centlein OS=Homo sapiens GN=CNTLN PE=1 SV=5	PEAKS
Centriolin OS=Homo sapiens GN=CNTRL PE=1 SV=2	PEAKS
Centromere protein C OS=Homo sapiens GN=CENPC PE=1 SV=2	PEAKS
Centromere protein F OS=Homo sapiens GN=CENPF PE=1 SV=2	PEAKS
Centromere protein I OS=Homo sapiens GN=CENPI PE=1 SV=2	PEAKS
Centromere protein J OS=Homo sapiens GN=CENPJ PE=1 SV=2	PEAKS
Centromere-associated protein E OS=Homo sapiens GN=CENPE PE=1 SV=2	PEAKS
Centrosomal protein of 128 kDa OS=Homo sapiens GN=CEP128 PE=1 SV=2	PEAKS
Centrosomal protein of 152 kDa OS=Homo sapiens GN=CEP152 PE=1 SV=4	PEAKS
Centrosomal protein of 162 kDa OS=Homo sapiens GN=CEP162 PE=1 SV=2	PEAKS
Centrosomal protein of 164 kDa OS=Homo sapiens GN=CEP164 PE=1 SV=3	PEAKS
Centrosomal protein of 170 kDa OS=Homo sapiens GN=CEP170 PE=1 SV=1	PEAKS
Centrosomal protein of 170 kDa protein B OS=Homo sapiens GN=CEP170B PE=1 SV=4	PEAKS
Centrosomal protein of 192 kDa OS=Homo sapiens GN=CEP192 PE=1 SV=2	PEAKS
Centrosomal protein of 290 kDa OS=Homo sapiens GN=CEP290 PE=1 SV=2	PEAKS
Centrosomal protein of 295 kDa OS=Homo sapiens GN=CEP295 PE=1 SV=4	PEAKS
Centrosomal protein of 78 kDa OS=Homo sapiens GN=CEP78 PE=1 SV=1	PEAKS
Centrosomal protein of 85 kDa-like OS=Homo sapiens GN=CEP85L PE=1 SV=1	PEAKS
Centrosomal protein of 89 kDa OS=Homo sapiens GN=CEP89 PE=1 SV=3	PEAKS
Centrosome-associated protein 350 OS=Homo sapiens GN=CEP350 PE=1 SV=1	PEAKS
Centrosome-associated protein CEP250 OS=Homo sapiens GN=CEP250 PE=1 SV=2	PEAKS
Ceruloplasmin OS=Homo sapiens GN=CP PE=1 SV=1	PEAKS
cGMP-dependent protein kinase 1 OS=Homo sapiens GN=PRKG1 PE=1 SV=3	PEAKS
Checkpoint protein HUS1 OS=Homo sapiens GN=HUS1 PE=1 SV=1	PEAKS
Chloride intracellular channel protein 1 OS=Homo sapiens GN=CLIC1 PE=1 SV=4	PEAKS
Chloride intracellular channel protein 1 OS=Homo sapiens GN=CLIC1 PE=1 SV=4 - [CLIC1_HUMAN]	ProteomeDiscoverer
Chloride transport protein 6 OS=Homo sapiens GN=CLCN6 PE=1 SV=2	PEAKS
Choline transporter-like protein 2 OS=Homo sapiens GN=SLC44A2 PE=1 SV=3	PEAKS
Choline transporter-like protein 2 OS=Sus scrofa GN=SLC44A2 PE=3 SV=1	PEAKS
Chondroitin sulfate proteoglycan 4 OS=Homo sapiens GN=CSPG4 PE=1 SV=2	PEAKS
Chondroitin sulfate synthase 3 OS=Homo sapiens GN=CHSY3 PE=2 SV=3	PEAKS
Chorionic somatomammotropin hormone-like 1 OS=Homo sapiens GN=CSHL1 PE=2 SV=2	PEAKS
Chromobox protein homolog 1 OS=Homo sapiens GN=CBX1 PE=1 SV=1	PEAKS
Chromobox protein homolog 3 OS=Homo sapiens GN=CBX3 PE=1 SV=4 - [CBX3_HUMAN]	ProteomeDiscoverer
Chromodomain-helicase-DNA-binding protein 1 OS=Homo sapiens GN=CHD1 PE=1 SV=2	PEAKS
Chromodomain-helicase-DNA-binding protein 3 OS=Homo sapiens GN=CHD3 PE=1 SV=3	PEAKS
Chromodomain-helicase-DNA-binding protein 4 OS=Homo sapiens GN=CHD4 PE=1 SV=2	PEAKS
Chromodomain-helicase-DNA-binding protein 5 OS=Homo sapiens GN=CHD5 PE=1 SV=1	PEAKS
Chromodomain-helicase-DNA-binding protein 6 OS=Homo sapiens GN=CHD6 PE=1 SV=4	PEAKS
Chromodomain-helicase-DNA-binding protein 7 OS=Homo sapiens GN=CHD7 PE=1 SV=3	PEAKS
Chromodomain-helicase-DNA-binding protein 8 OS=Homo sapiens GN=CHD8 PE=1 SV=5	PEAKS
Chromodomain-helicase-DNA-binding protein 9 OS=Homo sapiens GN=CHD9 PE=1 SV=2	PEAKS
Chromosome transmission fidelity protein 18 homolog OS=Homo sapiens GN=CHTF18 PE=1 SV=1	PEAKS
Chromosome-associated kinesin KIF4A OS=Homo sapiens GN=KIF4A PE=1 SV=3 - [KIF4A_HUMAN]	ProteomeDiscoverer
Chromosome-associated kinesin KIF4B OS=Homo sapiens GN=KIF4B PE=2 SV=2	PEAKS
Cilia- and flagella-associated protein 45 OS=Homo sapiens GN=CFAP45 PE=2 SV=2	PEAKS
Cilia- and flagella-associated protein 46 OS=Homo sapiens GN=CFAP46 PE=2 SV=3	PEAKS
Cilia- and flagella-associated protein 47 OS=Homo sapiens GN=CFAP47 PE=2 SV=4	PEAKS
Cilia- and flagella-associated protein 54 OS=Homo sapiens GN=CFAP54 PE=2 SV=3	PEAKS
Cilia- and flagella-associated protein 57 OS=Homo sapiens GN=CFAP57 PE=2 SV=3	PEAKS
Cilia- and flagella-associated protein 58 OS=Homo sapiens GN=CFAP58 PE=1 SV=1	PEAKS
Cilia- and flagella-associated protein 69 OS=Homo sapiens GN=CFAP69 PE=2 SV=3	PEAKS
Cilia- and flagella-associated protein 74 OS=Homo sapiens GN=CFAP74 PE=2 SV=3	PEAKS
Cilia- and flagella-associated protein 99 OS=Homo sapiens GN=CFAP99 PE=3 SV=1	PEAKS
Cingulin OS=Homo sapiens GN=CGN PE=1 SV=2	PEAKS
Cingulin-like protein 1 OS=Homo sapiens GN=CGNL1 PE=1 SV=2	PEAKS
Cis-aconitate decarboxylase OS=Homo sapiens GN=ACOD1 PE=1 SV=1	PEAKS
Citrate synthase mitochondrial OS=Homo sapiens GN=CS PE=1 SV=2	PEAKS
Citrate synthase mitochondrial OS=Sus scrofa GN=CS PE=1 SV=2	PEAKS
Citrate synthase, mitochondrial OS=Sus scrofa GN=CS PE=1 SV=2 - [CISY_PIG]	ProteomeDiscoverer
Citron Rho-interacting kinase OS=Homo sapiens GN=CIT PE=1 SV=2	PEAKS
C-Jun-amino-terminal kinase-interacting protein 4 OS=Homo sapiens GN=SPAG9 PE=1 SV=4	PEAKS
Claspin OS=Homo sapiens GN=CLSPN PE=1 SV=3	PEAKS
Clathrin heavy chain 1 OS=Homo sapiens GN=CLTC PE=1 SV=5	PEAKS
Clathrin heavy chain 1 OS=Homo sapiens GN=CLTC PE=1 SV=5 - [CLH1_HUMAN]	ProteomeDiscoverer
Clathrin heavy chain 2 OS=Homo sapiens GN=CLTCL1 PE=1 SV=2	PEAKS
Cleavage and polyadenylation specificity factor subunit 1 OS=Homo sapiens GN=CPSF1 PE=1 SV=2	PEAKS
Cleavage stimulation factor subunit 3 OS=Homo sapiens GN=CSTF3 PE=1 SV=1	PEAKS
CLIP-associating protein 2 OS=Homo sapiens GN=CLASP2 PE=1 SV=2	PEAKS
Clustered mitochondria protein homolog OS=Homo sapiens GN=CLUH PE=1 SV=2	PEAKS
Clusterin OS=Sus scrofa GN=CLU PE=1 SV=1	PEAKS
Clusterin OS=Sus scrofa GN=CLU PE=1 SV=1 - [CLUS_PIG]	ProteomeDiscoverer
Coagulation factor V OS=Homo sapiens GN=F5 PE=1 SV=4	PEAKS
Coagulation factor V OS=Sus scrofa GN=F5 PE=2 SV=1	PEAKS
Coagulation factor VIII OS=Homo sapiens GN=F8 PE=1 SV=1	PEAKS
Coagulation factor VIII OS=Sus scrofa GN=F8 PE=1 SV=2	PEAKS
Coatomer subunit alpha OS=Homo sapiens GN=COPA PE=1 SV=2	PEAKS
Coatomer subunit gamma-1 OS=Homo sapiens GN=COPG1 PE=1 SV=1	PEAKS
Cofilin-1 OS=Bos taurus GN=CFL1 PE=2 SV=3 - [COF1_BOVIN]	ProteomeDiscoverer
Cofilin-1 OS=Homo sapiens GN=CFL1 PE=1 SV=3	PEAKS
Cofilin-1 OS=Sus scrofa GN=CFL1 PE=1 SV=3	PEAKS
Cofilin-2 OS=Homo sapiens GN=CFL2 PE=1 SV=1	PEAKS
Cofilin-2 OS=Sus scrofa GN=CFL2 PE=2 SV=4	PEAKS
Cohesin subunit SA-1 OS=Homo sapiens GN=STAG1 PE=1 SV=3	PEAKS
Cohesin subunit SA-2 OS=Homo sapiens GN=STAG2 PE=1 SV=3	PEAKS
Coiled-coil and C2 domain-containing protein 1A OS=Homo sapiens GN=CC2D1A PE=1 SV=1	PEAKS
Coiled-coil domain-containing protein 102A OS=Homo sapiens GN=CCDC102A PE=1 SV=2	PEAKS
Coiled-coil domain-containing protein 116 OS=Homo sapiens GN=CCDC116 PE=1 SV=2	PEAKS
Coiled-coil domain-containing protein 13 OS=Homo sapiens GN=CCDC13 PE=1 SV=2	PEAKS
Coiled-coil domain-containing protein 137 OS=Homo sapiens GN=CCDC137 PE=1 SV=1	PEAKS
Coiled-coil domain-containing protein 138 OS=Homo sapiens GN=CCDC138 PE=1 SV=1	PEAKS
Coiled-coil domain-containing protein 141 OS=Homo sapiens GN=CCDC141 PE=1 SV=2	PEAKS
Coiled-coil domain-containing protein 144A OS=Homo sapiens GN=CCDC144A PE=2 SV=1	PEAKS
Coiled-coil domain-containing protein 150 OS=Homo sapiens GN=CCDC150 PE=1 SV=2	PEAKS
Coiled-coil domain-containing protein 152 OS=Homo sapiens GN=CCDC152 PE=2 SV=3	PEAKS
Coiled-coil domain-containing protein 154 OS=Homo sapiens GN=CCDC154 PE=2 SV=4	PEAKS
Coiled-coil domain-containing protein 158 OS=Homo sapiens GN=CCDC158 PE=2 SV=2	PEAKS
Coiled-coil domain-containing protein 162 OS=Homo sapiens GN=CCDC162P PE=2 SV=3	PEAKS
Coiled-coil domain-containing protein 164 OS=Homo sapiens GN=CCDC164 PE=2 SV=2 - [CC164_HUMAN]	ProteomeDiscoverer
Coiled-coil domain-containing protein 168 OS=Homo sapiens GN=CCDC168 PE=2 SV=2	PEAKS
Coiled-coil domain-containing protein 17 OS=Homo sapiens GN=CCDC17 PE=1 SV=2	PEAKS
Coiled-coil domain-containing protein 170 OS=Homo sapiens GN=CCDC170 PE=1 SV=3	PEAKS
Coiled-coil domain-containing protein 27 OS=Homo sapiens GN=CCDC27 PE=2 SV=2	PEAKS
Coiled-coil domain-containing protein 30 OS=Homo sapiens GN=CCDC30 PE=2 SV=1	PEAKS
Coiled-coil domain-containing protein 38 OS=Homo sapiens GN=CCDC38 PE=2 SV=1	PEAKS
Coiled-coil domain-containing protein 39 OS=Homo sapiens GN=CCDC39 PE=2 SV=3	PEAKS
Coiled-coil domain-containing protein 42 OS=Homo sapiens GN=CCDC42 PE=1 SV=2	PEAKS
Coiled-coil domain-containing protein 63 OS=Homo sapiens GN=CCDC63 PE=2 SV=1	PEAKS
Coiled-coil domain-containing protein 7 OS=Homo sapiens GN=CCDC7 PE=2 SV=3	PEAKS
Coiled-coil domain-containing protein 71 OS=Homo sapiens GN=CCDC71 PE=1 SV=3	PEAKS
Coiled-coil domain-containing protein 87 OS=Homo sapiens GN=CCDC87 PE=1 SV=2	PEAKS
Coiled-coil domain-containing protein 88B OS=Homo sapiens GN=CCDC88B PE=1 SV=1	PEAKS
Coiled-coil domain-containing protein 9 OS=Homo sapiens GN=CCDC9 PE=1 SV=1	PEAKS
Coiled-coil domain-containing protein 93 OS=Homo sapiens GN=CCDC93 PE=1 SV=2	PEAKS
Coilin OS=Homo sapiens GN=COIL PE=1 SV=1	PEAKS
Cold-inducible RNA-binding protein OS=Homo sapiens GN=CIRBP PE=1 SV=1	PEAKS
Cold-inducible RNA-binding protein OS=Homo sapiens GN=CIRBP PE=1 SV=1 - [CIRBP_HUMAN]	ProteomeDiscoverer
Collagen alpha-1(I) chain OS=Homo sapiens GN=COL1A1 PE=1 SV=5	PEAKS
Collagen alpha-1(I) chain OS=Homo sapiens GN=COL1A1 PE=1 SV=5 - [CO1A1_HUMAN]	ProteomeDiscoverer
Collagen alpha-1(II) chain OS=Homo sapiens GN=COL2A1 PE=1 SV=3	PEAKS
Collagen alpha-1(III) chain OS=Homo sapiens GN=COL3A1 PE=1 SV=4	PEAKS
Collagen alpha-1(III) chain OS=Homo sapiens GN=COL3A1 PE=1 SV=4 - [CO3A1_HUMAN]	ProteomeDiscoverer
Collagen alpha-1(IV) chain OS=Homo sapiens GN=COL4A1 PE=1 SV=3	PEAKS
Collagen alpha-1(V) chain OS=Homo sapiens GN=COL5A1 PE=1 SV=3	PEAKS
Collagen alpha-1(VI) chain OS=Homo sapiens GN=COL6A1 PE=1 SV=3	PEAKS
Collagen alpha-1(VI) chain OS=Homo sapiens GN=COL6A1 PE=1 SV=3 - [CO6A1_HUMAN]	ProteomeDiscoverer
Collagen alpha-1(VII) chain OS=Homo sapiens GN=COL7A1 PE=1 SV=2	PEAKS
Collagen alpha-1(VIII) chain OS=Homo sapiens GN=COL8A1 PE=1 SV=2	PEAKS
Collagen alpha-1(X) chain OS=Homo sapiens GN=COL10A1 PE=1 SV=2	PEAKS
Collagen alpha-1(XII) chain OS=Homo sapiens GN=COL12A1 PE=1 SV=2	PEAKS
Collagen alpha-1(XII) chain OS=Homo sapiens GN=COL12A1 PE=1 SV=2 - [COCA1_HUMAN]	ProteomeDiscoverer
Collagen alpha-1(XIV) chain OS=Homo sapiens GN=COL14A1 PE=1 SV=3	PEAKS
Collagen alpha-1(XIV) chain OS=Homo sapiens GN=COL14A1 PE=1 SV=3 - [COEA1_HUMAN]	ProteomeDiscoverer
Collagen alpha-1(XV) chain OS=Homo sapiens GN=COL15A1 PE=1 SV=2	PEAKS
Collagen alpha-1(XV) chain OS=Homo sapiens GN=COL15A1 PE=1 SV=2 - [COFA1_HUMAN]	ProteomeDiscoverer
Collagen alpha-1(XVI) chain OS=Homo sapiens GN=COL16A1 PE=1 SV=2	PEAKS
Collagen alpha-1(XVIII) chain OS=Homo sapiens GN=COL18A1 PE=1 SV=5	PEAKS
Collagen alpha-1(XVIII) chain OS=Homo sapiens GN=COL18A1 PE=1 SV=5 - [COIA1_HUMAN]	ProteomeDiscoverer
Collagen alpha-1(XX) chain OS=Homo sapiens GN=COL20A1 PE=1 SV=4	PEAKS
Collagen alpha-1(XXI) chain OS=Homo sapiens GN=COL21A1 PE=2 SV=1	PEAKS
Collagen alpha-1(XXII) chain OS=Homo sapiens GN=COL22A1 PE=2 SV=2	PEAKS
Collagen alpha-1(XXIV) chain OS=Homo sapiens GN=COL24A1 PE=1 SV=2	PEAKS
Collagen alpha-1(XXVII) chain OS=Homo sapiens GN=COL27A1 PE=1 SV=1	PEAKS
Collagen alpha-1(XXVIII) chain OS=Homo sapiens GN=COL28A1 PE=2 SV=2	PEAKS
Collagen alpha-2(I) chain OS=Homo sapiens GN=COL1A2 PE=1 SV=7	PEAKS
Collagen alpha-2(I) chain OS=Homo sapiens GN=COL1A2 PE=1 SV=7 - [CO1A2_HUMAN]	ProteomeDiscoverer
Collagen alpha-2(IV) chain OS=Homo sapiens GN=COL4A2 PE=1 SV=4	PEAKS
Collagen alpha-2(IX) chain OS=Homo sapiens GN=COL9A2 PE=1 SV=2	PEAKS
Collagen alpha-2(V) chain OS=Homo sapiens GN=COL5A2 PE=1 SV=3	PEAKS
Collagen alpha-2(VI) chain OS=Homo sapiens GN=COL6A2 PE=1 SV=4	PEAKS
Collagen alpha-2(VI) chain OS=Homo sapiens GN=COL6A2 PE=1 SV=4 - [CO6A2_HUMAN]	ProteomeDiscoverer
Collagen alpha-2(XI) chain OS=Homo sapiens GN=COL11A2 PE=1 SV=5	PEAKS
Collagen alpha-3(IV) chain OS=Homo sapiens GN=COL4A3 PE=1 SV=3	PEAKS
Collagen alpha-3(IX) chain OS=Homo sapiens GN=COL9A3 PE=1 SV=2	PEAKS
Collagen alpha-3(V) chain OS=Homo sapiens GN=COL5A3 PE=1 SV=3	PEAKS
Collagen alpha-3(VI) chain OS=Homo sapiens GN=COL6A3 PE=1 SV=5	PEAKS
Collagen alpha-3(VI) chain OS=Homo sapiens GN=COL6A3 PE=1 SV=5 - [CO6A3_HUMAN]	ProteomeDiscoverer
Collagen alpha-4(IV) chain OS=Homo sapiens GN=COL4A4 PE=1 SV=3	PEAKS
Collagen alpha-5(IV) chain OS=Homo sapiens GN=COL4A5 PE=1 SV=2	PEAKS
Collagen alpha-5(VI) chain OS=Homo sapiens GN=COL6A5 PE=1 SV=1	PEAKS
Collagen alpha-6(IV) chain OS=Homo sapiens GN=COL4A6 PE=1 SV=3	PEAKS
Collagen alpha-6(VI) chain OS=Homo sapiens GN=COL6A6 PE=1 SV=2	PEAKS
Collectin-12 OS=Homo sapiens GN=COLEC12 PE=1 SV=3	PEAKS
Collectin-12 OS=Homo sapiens GN=COLEC12 PE=1 SV=3 - [COL12_HUMAN]	ProteomeDiscoverer
Colorectal mutant cancer protein OS=Homo sapiens GN=MCC PE=1 SV=2	PEAKS
Complement C3 OS=Homo sapiens GN=C3 PE=1 SV=2	PEAKS
Complement C3 OS=Sus scrofa GN=C3 PE=1 SV=2	PEAKS
Complement C4-A OS=Homo sapiens GN=C4A PE=1 SV=2	PEAKS
Complement C4-B OS=Homo sapiens GN=C4B PE=1 SV=2	PEAKS
Complement component C1q receptor OS=Homo sapiens GN=CD93 PE=1 SV=3	PEAKS
Complement receptor type 1 OS=Homo sapiens GN=CR1 PE=1 SV=3	PEAKS
Condensin complex subunit 2 OS=Homo sapiens GN=NCAPH PE=1 SV=3 - [CND2_HUMAN]	ProteomeDiscoverer
Condensin complex subunit 3 OS=Homo sapiens GN=NCAPG PE=1 SV=1	PEAKS
Condensin-2 complex subunit D3 OS=Homo sapiens GN=NCAPD3 PE=1 SV=2	PEAKS
Condensin-2 complex subunit G2 OS=Homo sapiens GN=NCAPG2 PE=1 SV=1	PEAKS
Connector enhancer of kinase suppressor of ras 2 OS=Homo sapiens GN=CNKSR2 PE=1 SV=1	PEAKS
Conserved oligomeric Golgi complex subunit 4 OS=Homo sapiens GN=COG4 PE=1 SV=3 - [COG4_HUMAN]	ProteomeDiscoverer
Conserved oligomeric Golgi complex subunit 6 OS=Homo sapiens GN=COG6 PE=1 SV=2	PEAKS
Conserved oligomeric Golgi complex subunit 7 OS=Homo sapiens GN=COG7 PE=1 SV=1	PEAKS
Constitutive coactivator of PPAR-gamma-like protein 1 OS=Homo sapiens GN=FAM120A PE=1 SV=2	PEAKS
Contactin-3 OS=Homo sapiens GN=CNTN3 PE=1 SV=3	PEAKS
Contactin-4 OS=Homo sapiens GN=CNTN4 PE=1 SV=1	PEAKS
Contactin-associated protein 1 OS=Homo sapiens GN=CNTNAP1 PE=1 SV=1	PEAKS
Contactin-associated protein-like 3 OS=Homo sapiens GN=CNTNAP3 PE=2 SV=3	PEAKS
Contactin-associated protein-like 3B OS=Homo sapiens GN=CNTNAP3B PE=2 SV=2	PEAKS
Contactin-associated protein-like 4 OS=Homo sapiens GN=CNTNAP4 PE=1 SV=3	PEAKS
Copine-1 OS=Homo sapiens GN=CPNE1 PE=1 SV=1	PEAKS
Copine-2 OS=Homo sapiens GN=CPNE2 PE=1 SV=3	PEAKS
Copine-4 OS=Homo sapiens GN=CPNE4 PE=1 SV=1	PEAKS
Copine-8 OS=Homo sapiens GN=CPNE8 PE=1 SV=2	PEAKS
Core histone macro-H2A.1 OS=Homo sapiens GN=H2AFY PE=1 SV=4	PEAKS
Core histone macro-H2A.1 OS=Homo sapiens GN=H2AFY PE=1 SV=4 - [H2AY_HUMAN]	ProteomeDiscoverer
Core histone macro-H2A.2 OS=Homo sapiens GN=H2AFY2 PE=1 SV=3	PEAKS
Core histone macro-H2A.2 OS=Homo sapiens GN=H2AFY2 PE=1 SV=3 - [H2AW_HUMAN]	ProteomeDiscoverer
Cortactin-binding protein 2 OS=Homo sapiens GN=CTTNBP2 PE=1 SV=1	PEAKS
Corticosteroid 11-beta-dehydrogenase isozyme 1 OS=Homo sapiens GN=HSD11B1 PE=1 SV=3	PEAKS
Corticosteroid 11-beta-dehydrogenase isozyme 1 OS=Homo sapiens GN=HSD11B1 PE=1 SV=3 - [DHI1_HUMAN]	ProteomeDiscoverer
Creatine kinase B-type OS=Homo sapiens GN=CKB PE=1 SV=1	PEAKS
Creatine kinase B-type OS=Homo sapiens GN=CKB PE=1 SV=1 - [KCRB_HUMAN]	ProteomeDiscoverer
Creatine kinase M-type OS=Sus scrofa GN=CKM PE=2 SV=1	PEAKS
Creatine kinase M-type OS=Sus scrofa GN=CKM PE=2 SV=1 - [KCRM_PIG]	ProteomeDiscoverer
Creatine kinase U-type mitochondrial OS=Sus scrofa GN=CKMT1 PE=2 SV=2	PEAKS
Creatine kinase U-type, mitochondrial OS=Sus scrofa GN=CKMT1 PE=2 SV=2 - [KCRU_PIG]	ProteomeDiscoverer
CREB-binding protein OS=Homo sapiens GN=CREBBP PE=1 SV=3	PEAKS
Crescerin-2 OS=Homo sapiens GN=FAM179A PE=2 SV=2	PEAKS
Crooked neck-like protein 1 OS=Homo sapiens GN=CRNKL1 PE=1 SV=4	PEAKS
cTAGE family member 4 OS=Homo sapiens GN=CTAGE4 PE=2 SV=3	PEAKS
CTP synthase 2 OS=Homo sapiens GN=CTPS2 PE=1 SV=1	PEAKS
C-type lectin domain family 11 member A OS=Homo sapiens GN=CLEC11A PE=1 SV=1	PEAKS
C-type lectin domain family 11 member A OS=Homo sapiens GN=CLEC11A PE=1 SV=1 - [CLC11_HUMAN]	ProteomeDiscoverer
C-type mannose receptor 2 OS=Homo sapiens GN=MRC2 PE=1 SV=2	PEAKS
C-type mannose receptor 2 OS=Homo sapiens GN=MRC2 PE=1 SV=2 - [MRC2_HUMAN]	ProteomeDiscoverer
CUB and sushi domain-containing protein 2 OS=Homo sapiens GN=CSMD2 PE=1 SV=2	PEAKS
CUB and sushi domain-containing protein 3 OS=Homo sapiens GN=CSMD3 PE=2 SV=3	PEAKS
Cullin-5 OS=Homo sapiens GN=CUL5 PE=1 SV=4	PEAKS
Cullin-9 OS=Homo sapiens GN=CUL9 PE=1 SV=2	PEAKS
Cullin-associated NEDD8-dissociated protein 1 OS=Homo sapiens GN=CAND1 PE=1 SV=2	PEAKS
Cullin-associated NEDD8-dissociated protein 2 OS=Homo sapiens GN=CAND2 PE=1 SV=3	PEAKS
Cyclic AMP-responsive element-binding protein 3-like protein 3 OS=Homo sapiens GN=CREB3L3 PE=1 SV=2	PEAKS
Cyclic nucleotide-gated cation channel alpha-3 OS=Homo sapiens GN=CNGA3 PE=1 SV=2	PEAKS
Cyclin-dependent kinase 12 OS=Homo sapiens GN=CDK12 PE=1 SV=2	PEAKS
Cyclin-dependent kinase 16 OS=Homo sapiens GN=CDK16 PE=1 SV=1	PEAKS
Cyclin-dependent kinase-like 5 OS=Homo sapiens GN=CDKL5 PE=1 SV=1	PEAKS
Cystatin-B OS=Sus scrofa GN=CSTB PE=1 SV=1	PEAKS
Cystatin-B OS=Sus scrofa GN=CSTB PE=1 SV=1 - [CYTB_PIG]	ProteomeDiscoverer
Cysteine and glycine-rich protein 1 OS=Homo sapiens GN=CSRP1 PE=1 SV=3	PEAKS
Cysteine and glycine-rich protein 1 OS=Homo sapiens GN=CSRP1 PE=1 SV=3 - [CSRP1_HUMAN]	ProteomeDiscoverer
Cysteine/serine-rich nuclear protein 1 OS=Homo sapiens GN=CSRNP1 PE=1 SV=2	PEAKS
Cysteine-rich protein 2-binding protein OS=Homo sapiens GN=KAT14 PE=1 SV=3	PEAKS
Cystic fibrosis transmembrane conductance regulator OS=Sus scrofa GN=CFTR PE=2 SV=1	PEAKS
Cytochrome b5 OS=Homo sapiens GN=CYB5A PE=1 SV=2	PEAKS
Cytochrome b5 OS=Sus scrofa GN=CYB5A PE=1 SV=3	PEAKS
Cytochrome b5 OS=Sus scrofa GN=CYB5A PE=1 SV=3 - [CYB5_PIG]	ProteomeDiscoverer
Cytochrome b5 type B OS=Homo sapiens GN=CYB5B PE=1 SV=2	PEAKS
Cytochrome b-c1 complex subunit 1 mitochondrial OS=Homo sapiens GN=UQCRC1 PE=1 SV=3	PEAKS
Cytochrome b-c1 complex subunit 1, mitochondrial OS=Homo sapiens GN=UQCRC1 PE=1 SV=3 - [QCR1_HUMAN]	ProteomeDiscoverer
Cytochrome b-c1 complex subunit 2 mitochondrial OS=Homo sapiens GN=UQCRC2 PE=1 SV=3	PEAKS
Cytochrome b-c1 complex subunit 7 OS=Homo sapiens GN=UQCRB PE=1 SV=2	PEAKS
Cytochrome c OS=Bos taurus GN=CYCS PE=1 SV=2 - [CYC_BOVIN]	ProteomeDiscoverer
Cytochrome c OS=Sus scrofa GN=CYCS PE=1 SV=2	PEAKS
Cytochrome c oxidase subunit 2 OS=Sus scrofa GN=MT-CO2 PE=3 SV=1	PEAKS
Cytochrome c oxidase subunit 2 OS=Sus scrofa GN=MT-CO2 PE=3 SV=1 - [COX2_PIG]	ProteomeDiscoverer
Cytochrome c oxidase subunit 4 isoform 1 mitochondrial (Fragment) OS=Sus scrofa GN=COX4I1 PE=2 SV=1	PEAKS
Cytochrome c oxidase subunit 4 isoform 1, mitochondrial (Fragment) OS=Sus scrofa GN=COX4I1 PE=3 SV=1 - [COX41_PIG]	ProteomeDiscoverer
Cytochrome c oxidase subunit 5A mitochondrial OS=Homo sapiens GN=COX5A PE=1 SV=2	PEAKS
Cytochrome c oxidase subunit 5B mitochondrial OS=Homo sapiens GN=COX5B PE=1 SV=2	PEAKS
Cytochrome c oxidase subunit 5B mitochondrial OS=Sus scrofa GN=COX5B PE=2 SV=1	PEAKS
Cytochrome c oxidase subunit 5B, mitochondrial OS=Sus scrofa GN=COX5B PE=2 SV=1 - [COX5B_PIG]	ProteomeDiscoverer
Cytochrome c oxidase subunit 6C OS=Sus scrofa GN=COX6C PE=3 SV=1	PEAKS
Cytochrome c oxidase subunit 7A1 mitochondrial OS=Sus scrofa GN=COX7A1 PE=3 SV=1	PEAKS
Cytochrome c oxidase subunit 7A1, mitochondrial OS=Sus scrofa GN=COX7A1 PE=3 SV=1 - [CX7A1_PIG]	ProteomeDiscoverer
Cytochrome P450 26A1 OS=Homo sapiens GN=CYP26A1 PE=1 SV=2	PEAKS
Cytochrome P450 2A13 OS=Homo sapiens GN=CYP2A13 PE=1 SV=3	PEAKS
Cytochrome P450 2C8 OS=Homo sapiens GN=CYP2C8 PE=1 SV=2	PEAKS
Cytochrome P450 2D6 OS=Homo sapiens GN=CYP2D6 PE=1 SV=2	PEAKS
Cytochrome P450 2E1 OS=Sus scrofa GN=CYP2E1 PE=2 SV=1	PEAKS
Cytochrome P450 4A24 OS=Sus scrofa GN=CYP4A24 PE=2 SV=1	PEAKS
Cytochrome P450 4A25 OS=Sus scrofa GN=CYP4A25 PE=2 SV=1	PEAKS
Cytoplasmic dynein 1 heavy chain 1 OS=Homo sapiens GN=DYNC1H1 PE=1 SV=5	PEAKS
Cytoplasmic dynein 2 heavy chain 1 OS=Homo sapiens GN=DYNC2H1 PE=1 SV=4	PEAKS
Cytoplasmic FMR1-interacting protein 2 OS=Homo sapiens GN=CYFIP2 PE=1 SV=2	PEAKS
Cytoplasmic protein NCK2 OS=Homo sapiens GN=NCK2 PE=1 SV=2	PEAKS
Cytoskeleton-associated protein 4 OS=Homo sapiens GN=CKAP4 PE=1 SV=2	PEAKS
Cytoskeleton-associated protein 4 OS=Homo sapiens GN=CKAP4 PE=1 SV=2 - [CKAP4_HUMAN]	ProteomeDiscoverer
Cytoskeleton-associated protein 5 OS=Homo sapiens GN=CKAP5 PE=1 SV=3	PEAKS
Cytosol aminopeptidase OS=Homo sapiens GN=LAP3 PE=1 SV=3	PEAKS
Cytosol aminopeptidase OS=Homo sapiens GN=LAP3 PE=1 SV=3 - [AMPL_HUMAN]	ProteomeDiscoverer
Cytosolic 10-formyltetrahydrofolate dehydrogenase OS=Homo sapiens GN=ALDH1L1 PE=1 SV=2	PEAKS
Cytosolic phospholipase A2 delta OS=Homo sapiens GN=PLA2G4D PE=1 SV=2	PEAKS
Cytosolic phospholipase A2 zeta OS=Homo sapiens GN=PLA2G4F PE=2 SV=3	PEAKS
Cytospin-A OS=Homo sapiens GN=SPECC1L PE=1 SV=2	PEAKS
D-3-phosphoglycerate dehydrogenase OS=Sus scrofa GN=PHGDH PE=3 SV=1	PEAKS
Dapper homolog 1 OS=Homo sapiens GN=DACT1 PE=1 SV=2	PEAKS
DDB1- and CUL4-associated factor 12-like protein 2 OS=Homo sapiens GN=DCAF12L2 PE=2 SV=1	PEAKS
Death-associated protein kinase 1 OS=Homo sapiens GN=DAPK1 PE=1 SV=6	PEAKS
Decorin OS=Homo sapiens GN=DCN PE=1 SV=1	PEAKS
Decorin OS=Homo sapiens GN=DCN PE=1 SV=1 - [PGS2_HUMAN]	ProteomeDiscoverer
Decorin OS=Sus scrofa GN=DCN PE=2 SV=1	PEAKS
Decorin OS=Sus scrofa GN=DCN PE=2 SV=1 - [PGS2_PIG]	ProteomeDiscoverer
Dedicator of cytokinesis protein 10 OS=Homo sapiens GN=DOCK10 PE=1 SV=3	PEAKS
Dedicator of cytokinesis protein 11 OS=Homo sapiens GN=DOCK11 PE=1 SV=2	PEAKS
Dedicator of cytokinesis protein 2 OS=Homo sapiens GN=DOCK2 PE=1 SV=2	PEAKS
Dedicator of cytokinesis protein 3 OS=Homo sapiens GN=DOCK3 PE=1 SV=1	PEAKS
Dedicator of cytokinesis protein 7 OS=Homo sapiens GN=DOCK7 PE=1 SV=4	PEAKS
Dedicator of cytokinesis protein 8 OS=Homo sapiens GN=DOCK8 PE=1 SV=3	PEAKS
Deleted in lung and esophageal cancer protein 1 OS=Homo sapiens GN=DLEC1 PE=2 SV=2	PEAKS
Deleted in malignant brain tumors 1 protein OS=Homo sapiens GN=DMBT1 PE=1 SV=2	PEAKS
Delta-1-pyrroline-5-carboxylate dehydrogenase mitochondrial OS=Homo sapiens GN=ALDH4A1 PE=1 SV=3	PEAKS
Delta-1-pyrroline-5-carboxylate synthase OS=Homo sapiens GN=ALDH18A1 PE=1 SV=2	PEAKS
Delta-sarcoglycan OS=Homo sapiens GN=SGCD PE=1 SV=2 - [SGCD_HUMAN]	ProteomeDiscoverer
Dendrin OS=Homo sapiens GN=DDN PE=1 SV=3	PEAKS
DENN domain-containing protein 2A OS=Homo sapiens GN=DENND2A PE=2 SV=4	PEAKS
DENN domain-containing protein 5B OS=Homo sapiens GN=DENND5B PE=1 SV=2	PEAKS
Deoxynucleoside triphosphate triphosphohydrolase SAMHD1 OS=Homo sapiens GN=SAMHD1 PE=1 SV=2	PEAKS
Deoxynucleotidyltransferase terminal-interacting protein 1 OS=Homo sapiens GN=DNTTIP1 PE=1 SV=2	PEAKS
Deoxynucleotidyltransferase terminal-interacting protein 2 OS=Homo sapiens GN=DNTTIP2 PE=1 SV=2	PEAKS
Derlin-1 OS=Homo sapiens GN=DERL1 PE=1 SV=1 - [DERL1_HUMAN]	ProteomeDiscoverer
Dermatopontin OS=Sus scrofa GN=DPT PE=1 SV=2	PEAKS
Dermatopontin OS=Sus scrofa GN=DPT PE=1 SV=2 - [DERM_PIG]	ProteomeDiscoverer
Desmin OS=Homo sapiens GN=DES PE=1 SV=3	PEAKS
Desmin OS=Sus scrofa GN=DES PE=1 SV=4	PEAKS
Desmin OS=Sus scrofa GN=DES PE=1 SV=4 - [DESM_PIG]	ProteomeDiscoverer
Desmoglein-1 OS=Sus scrofa GN=DSG1 PE=2 SV=1	PEAKS
Desmoglein-3 OS=Homo sapiens GN=DSG3 PE=1 SV=2	PEAKS
Desmoplakin OS=Homo sapiens GN=DSP PE=1 SV=3	PEAKS
Desmoplakin OS=Homo sapiens GN=DSP PE=1 SV=3 - [DESP_HUMAN]	ProteomeDiscoverer
Destrin OS=Homo sapiens GN=DSTN PE=1 SV=3	PEAKS
Destrin OS=Sus scrofa GN=DSTN PE=1 SV=3	PEAKS
Diacylglycerol kinase eta OS=Homo sapiens GN=DGKH PE=1 SV=1	PEAKS
Dihydrolipoyl dehydrogenase mitochondrial OS=Homo sapiens GN=DLD PE=1 SV=2	PEAKS
Dihydrolipoyl dehydrogenase mitochondrial OS=Sus scrofa GN=DLD PE=1 SV=1	PEAKS
Dihydrolipoyl dehydrogenase, mitochondrial OS=Homo sapiens GN=DLD PE=1 SV=2 - [DLDH_HUMAN]	ProteomeDiscoverer
Dihydrolipoyllysine-residue acetyltransferase component of pyruvate dehydrogenase complex mitochondrial OS=Homo sapiens GN=DLAT PE=1 SV=3	PEAKS
Dihydrolipoyllysine-residue succinyltransferase component of 2-oxoglutarate dehydrogenase complex mitochondrial OS=Homo sapiens GN=DLST PE=1 SV=4	PEAKS
Dihydrolipoyllysine-residue succinyltransferase component of 2-oxoglutarate dehydrogenase complex mitochondrial OS=Sus scrofa GN=DLST PE=1 SV=1	PEAKS
Dihydropyrimidinase-related protein 1 OS=Homo sapiens GN=CRMP1 PE=1 SV=1 - [DPYL1_HUMAN]	ProteomeDiscoverer
Dihydropyrimidinase-related protein 2 OS=Homo sapiens GN=DPYSL2 PE=1 SV=1	PEAKS
Dihydropyrimidinase-related protein 2 OS=Homo sapiens GN=DPYSL2 PE=1 SV=1 - [DPYL2_HUMAN]	ProteomeDiscoverer
Dihydropyrimidinase-related protein 3 OS=Homo sapiens GN=DPYSL3 PE=1 SV=1	PEAKS
Dihydropyrimidinase-related protein 4 OS=Homo sapiens GN=DPYSL4 PE=1 SV=2	PEAKS
Dihydropyrimidinase-related protein 5 OS=Homo sapiens GN=DPYSL5 PE=1 SV=1 - [DPYL5_HUMAN]	ProteomeDiscoverer
Dihydropyrimidine dehydrogenase [NADP(+)] OS=Sus scrofa GN=DPYD PE=1 SV=1	PEAKS
Dihydroxyacetone phosphate acyltransferase OS=Homo sapiens GN=GNPAT PE=1 SV=1	PEAKS
Dimethylglycine dehydrogenase mitochondrial OS=Homo sapiens GN=DMGDH PE=1 SV=2	PEAKS
Dipeptidyl peptidase 4 OS=Homo sapiens GN=DPP4 PE=1 SV=2	PEAKS
Dipeptidyl peptidase 4 OS=Homo sapiens GN=DPP4 PE=1 SV=2 - [DPP4_HUMAN]	ProteomeDiscoverer
Disabled homolog 1 OS=Homo sapiens GN=DAB1 PE=1 SV=3	PEAKS
Disheveled-associated activator of morphogenesis 1 OS=Homo sapiens GN=DAAM1 PE=1 SV=2	PEAKS
Disintegrin and metalloproteinase domain-containing protein 10 OS=Homo sapiens GN=ADAM10 PE=1 SV=1	PEAKS
Disintegrin and metalloproteinase domain-containing protein 9 OS=Homo sapiens GN=ADAM9 PE=1 SV=1	PEAKS
Disks large homolog 4 OS=Homo sapiens GN=DLG4 PE=1 SV=3	PEAKS
Disks large homolog 5 OS=Homo sapiens GN=DLG5 PE=1 SV=4	PEAKS
DmX-like protein 1 OS=Homo sapiens GN=DMXL1 PE=1 SV=3	PEAKS
DNA (cytosine-5)-methyltransferase 1 OS=Homo sapiens GN=DNMT1 PE=1 SV=2	PEAKS
DNA damage-binding protein 1 OS=Homo sapiens GN=DDB1 PE=1 SV=1	PEAKS
DNA damage-induced apoptosis suppressor protein OS=Homo sapiens GN=DDIAS PE=2 SV=2	PEAKS
DNA excision repair protein ERCC-6-like 2 OS=Homo sapiens GN=ERCC6L2 PE=1 SV=2	PEAKS
DNA excision repair protein ERCC-8 OS=Homo sapiens GN=ERCC8 PE=1 SV=1	PEAKS
DNA helicase MCM8 OS=Homo sapiens GN=MCM8 PE=1 SV=2	PEAKS
DNA helicase MCM9 OS=Homo sapiens GN=MCM9 PE=1 SV=4	PEAKS
DNA ligase 3 OS=Homo sapiens GN=LIG3 PE=1 SV=2	PEAKS
DNA oxidative demethylase ALKBH2 OS=Homo sapiens GN=ALKBH2 PE=1 SV=1	PEAKS
DNA polymerase epsilon catalytic subunit A OS=Homo sapiens GN=POLE PE=1 SV=5	PEAKS
DNA polymerase subunit gamma-1 OS=Homo sapiens GN=POLG PE=1 SV=1	PEAKS
DNA polymerase theta OS=Homo sapiens GN=POLQ PE=1 SV=2	PEAKS
DNA polymerase zeta catalytic subunit OS=Homo sapiens GN=REV3L PE=1 SV=2	PEAKS
DNA repair protein RAD50 OS=Homo sapiens GN=RAD50 PE=1 SV=1	PEAKS
DNA repair-scaffolding protein OS=Homo sapiens GN=SPIDR PE=1 SV=2	PEAKS
DNA replication licensing factor MCM6 OS=Homo sapiens GN=MCM6 PE=1 SV=1	PEAKS
DNA replication licensing factor MCM7 OS=Homo sapiens GN=MCM7 PE=1 SV=4	PEAKS
DNA topoisomerase 2-alpha OS=Sus scrofa GN=TOP2A PE=2 SV=1	PEAKS
DNA topoisomerase 2-beta OS=Homo sapiens GN=TOP2B PE=1 SV=3	PEAKS
DNA transposase THAP9 OS=Homo sapiens GN=THAP9 PE=1 SV=2	PEAKS
DNA-binding protein RFX5 OS=Homo sapiens GN=RFX5 PE=1 SV=1	PEAKS
DNA-dependent protein kinase catalytic subunit OS=Homo sapiens GN=PRKDC PE=1 SV=3	PEAKS
DNA-directed RNA polymerase mitochondrial OS=Homo sapiens GN=POLRMT PE=1 SV=2	PEAKS
DNA-directed RNA polymerase III subunit RPC3 OS=Homo sapiens GN=POLR3C PE=1 SV=1	PEAKS
DNA-directed RNA polymerase III subunit RPC4 OS=Homo sapiens GN=POLR3D PE=1 SV=2	PEAKS
DnaJ homolog subfamily B member 12 OS=Homo sapiens GN=DNAJB12 PE=1 SV=4	PEAKS
DnaJ homolog subfamily B member 4 OS=Homo sapiens GN=DNAJB4 PE=1 SV=1	PEAKS
DnaJ homolog subfamily C member 11 OS=Homo sapiens GN=DNAJC11 PE=1 SV=2	PEAKS
DnaJ homolog subfamily C member 13 OS=Homo sapiens GN=DNAJC13 PE=1 SV=5	PEAKS
DnaJ homolog subfamily C member 14 OS=Homo sapiens GN=DNAJC14 PE=2 SV=2	PEAKS
DnaJ homolog subfamily C member 2 OS=Homo sapiens GN=DNAJC2 PE=1 SV=4	PEAKS
Dolichyl-diphosphooligosaccharide--protein glycosyltransferase 48 kDa subunit OS=Homo sapiens GN=DDOST PE=1 SV=4	PEAKS
Dolichyl-diphosphooligosaccharide--protein glycosyltransferase 48 kDa subunit OS=Homo sapiens GN=DDOST PE=1 SV=4 - [OST48_HUMAN]	ProteomeDiscoverer
Dolichyl-diphosphooligosaccharide--protein glycosyltransferase 48 kDa subunit OS=Sus scrofa GN=DDOST PE=1 SV=2	PEAKS
Dolichyl-diphosphooligosaccharide--protein glycosyltransferase 48 kDa subunit OS=Sus scrofa GN=DDOST PE=1 SV=2 - [OST48_PIG]	ProteomeDiscoverer
Dolichyl-diphosphooligosaccharide--protein glycosyltransferase subunit 1 OS=Homo sapiens GN=RPN1 PE=1 SV=1	PEAKS
Dolichyl-diphosphooligosaccharide--protein glycosyltransferase subunit 1 OS=Sus scrofa GN=RPN1 PE=1 SV=1	PEAKS
Dolichyl-diphosphooligosaccharide--protein glycosyltransferase subunit 1 OS=Sus scrofa GN=RPN1 PE=1 SV=1 - [RPN1_PIG]	ProteomeDiscoverer
Dolichyl-diphosphooligosaccharide--protein glycosyltransferase subunit 2 OS=Sus scrofa GN=RPN2 PE=2 SV=1	PEAKS
Dolichyl-diphosphooligosaccharide--protein glycosyltransferase subunit 2 OS=Sus scrofa GN=RPN2 PE=2 SV=1 - [RPN2_PIG]	ProteomeDiscoverer
Dolichyl-diphosphooligosaccharide--protein glycosyltransferase subunit DAD1 OS=Sus scrofa GN=DAD1 PE=3 SV=3	PEAKS
Dolichyl-diphosphooligosaccharide--protein glycosyltransferase subunit DAD1 OS=Sus scrofa GN=DAD1 PE=3 SV=3 - [DAD1_PIG]	ProteomeDiscoverer
Doublesex- and mab-3-related transcription factor A2 OS=Homo sapiens GN=DMRTA2 PE=2 SV=2	PEAKS
Double-stranded RNA-specific adenosine deaminase OS=Homo sapiens GN=ADAR PE=1 SV=4	PEAKS
Double-stranded RNA-specific editase 1 OS=Homo sapiens GN=ADARB1 PE=1 SV=1	PEAKS
Down syndrome cell adhesion molecule-like protein 1 OS=Homo sapiens GN=DSCAML1 PE=1 SV=2	PEAKS
Dual oxidase 2 OS=Sus scrofa GN=DUOX2 PE=1 SV=2	PEAKS
Dual specificity mitogen-activated protein kinase kinase 5 OS=Homo sapiens GN=MAP2K5 PE=1 SV=2	PEAKS
Dual specificity mitogen-activated protein kinase kinase 5 OS=Homo sapiens GN=MAP2K5 PE=1 SV=2 - [MP2K5_HUMAN]	ProteomeDiscoverer
Dual specificity protein phosphatase 6 OS=Homo sapiens GN=DUSP6 PE=1 SV=2	PEAKS
Dual specificity protein phosphatase CDC14A OS=Homo sapiens GN=CDC14A PE=1 SV=1	PEAKS
Dual specificity tyrosine-phosphorylation-regulated kinase 3 OS=Homo sapiens GN=DYRK3 PE=2 SV=3	PEAKS
Dynactin subunit 1 OS=Homo sapiens GN=DCTN1 PE=1 SV=3	PEAKS
Dynein assembly factor 5 axonemal OS=Homo sapiens GN=DNAAF5 PE=1 SV=4	PEAKS
Dynein heavy chain 1 axonemal OS=Homo sapiens GN=DNAH1 PE=2 SV=4	PEAKS
Dynein heavy chain 10 axonemal OS=Homo sapiens GN=DNAH10 PE=1 SV=4	PEAKS
Dynein heavy chain 11 axonemal OS=Homo sapiens GN=DNAH11 PE=1 SV=4	PEAKS
Dynein heavy chain 12 axonemal OS=Homo sapiens GN=DNAH12 PE=2 SV=2	PEAKS
Dynein heavy chain 14 axonemal OS=Homo sapiens GN=DNAH14 PE=2 SV=3	PEAKS
Dynein heavy chain 17 axonemal OS=Homo sapiens GN=DNAH17 PE=1 SV=2	PEAKS
Dynein heavy chain 2 axonemal OS=Homo sapiens GN=DNAH2 PE=2 SV=3	PEAKS
Dynein heavy chain 3 axonemal OS=Homo sapiens GN=DNAH3 PE=2 SV=1	PEAKS
Dynein heavy chain 5 axonemal OS=Homo sapiens GN=DNAH5 PE=1 SV=3	PEAKS
Dynein heavy chain 6 axonemal OS=Homo sapiens GN=DNAH6 PE=2 SV=3	PEAKS
Dynein heavy chain 7 axonemal OS=Homo sapiens GN=DNAH7 PE=1 SV=2	PEAKS
Dynein heavy chain 8 axonemal OS=Homo sapiens GN=DNAH8 PE=1 SV=2	PEAKS
Dynein heavy chain 9 axonemal OS=Homo sapiens GN=DNAH9 PE=1 SV=3	PEAKS
Dynein heavy chain domain-containing protein 1 OS=Homo sapiens GN=DNHD1 PE=2 SV=2	PEAKS
Dynein light chain 1 cytoplasmic OS=Homo sapiens GN=DYNLL1 PE=1 SV=1	PEAKS
Dynein light chain 2 cytoplasmic OS=Homo sapiens GN=DYNLL2 PE=1 SV=1	PEAKS
Dynein light chain 2, cytoplasmic OS=Mus musculus GN=Dynll2 PE=1 SV=1 - [DYL2_MOUSE]	ProteomeDiscoverer
Dynein light chain roadblock-type 1 OS=Homo sapiens GN=DYNLRB1 PE=1 SV=3	PEAKS
Dyslexia-associated protein KIAA0319 OS=Homo sapiens GN=KIAA0319 PE=1 SV=1	PEAKS
Dystonin OS=Homo sapiens GN=DST PE=1 SV=4	PEAKS
Dystroglycan OS=Homo sapiens GN=DAG1 PE=1 SV=2	PEAKS
Dystrophia myotonica WD repeat-containing protein OS=Homo sapiens GN=DMWD PE=1 SV=3	PEAKS
Dystrophin OS=Homo sapiens GN=DMD PE=1 SV=3	PEAKS
Dystrophin OS=Sus scrofa GN=DMD PE=1 SV=1	PEAKS
E1A-binding protein p400 OS=Homo sapiens GN=EP400 PE=1 SV=4	PEAKS
E3 ISG15--protein ligase HERC5 OS=Homo sapiens GN=HERC5 PE=1 SV=2	PEAKS
E3 SUMO-protein ligase RanBP2 OS=Homo sapiens GN=RANBP2 PE=1 SV=2	PEAKS
E3 ubiquitin/ISG15 ligase TRIM25 OS=Homo sapiens GN=TRIM25 PE=1 SV=2	PEAKS
E3 ubiquitin-protein ligase BRE1A OS=Homo sapiens GN=RNF20 PE=1 SV=2	PEAKS
E3 ubiquitin-protein ligase BRE1B OS=Homo sapiens GN=RNF40 PE=1 SV=4	PEAKS
E3 ubiquitin-protein ligase DTX3L OS=Homo sapiens GN=DTX3L PE=1 SV=1	PEAKS
E3 ubiquitin-protein ligase HACE1 OS=Homo sapiens GN=HACE1 PE=1 SV=2	PEAKS
E3 ubiquitin-protein ligase HECTD1 OS=Homo sapiens GN=HECTD1 PE=1 SV=3	PEAKS
E3 ubiquitin-protein ligase HERC2 OS=Homo sapiens GN=HERC2 PE=1 SV=2	PEAKS
E3 ubiquitin-protein ligase HUWE1 OS=Homo sapiens GN=HUWE1 PE=1 SV=3	PEAKS
E3 ubiquitin-protein ligase listerin OS=Homo sapiens GN=LTN1 PE=1 SV=6	PEAKS
E3 ubiquitin-protein ligase MYCBP2 OS=Homo sapiens GN=MYCBP2 PE=1 SV=3	PEAKS
E3 ubiquitin-protein ligase NEDD4 OS=Homo sapiens GN=NEDD4 PE=1 SV=4	PEAKS
E3 ubiquitin-protein ligase RNF123 OS=Homo sapiens GN=RNF123 PE=1 SV=1	PEAKS
E3 ubiquitin-protein ligase RNF169 OS=Homo sapiens GN=RNF169 PE=1 SV=2	PEAKS
E3 ubiquitin-protein ligase RNF19A OS=Homo sapiens GN=RNF19A PE=1 SV=3	PEAKS
E3 ubiquitin-protein ligase RNF213 OS=Homo sapiens GN=RNF213 PE=1 SV=3	PEAKS
E3 ubiquitin-protein ligase TRAF7 OS=Homo sapiens GN=TRAF7 PE=1 SV=1	PEAKS
E3 ubiquitin-protein ligase TRIM32 OS=Homo sapiens GN=TRIM32 PE=1 SV=2	PEAKS
E3 ubiquitin-protein ligase TRIM33 OS=Homo sapiens GN=TRIM33 PE=1 SV=3	PEAKS
E3 ubiquitin-protein ligase TRIM69 OS=Homo sapiens GN=TRIM69 PE=1 SV=2	PEAKS
E3 ubiquitin-protein ligase TRIP12 OS=Homo sapiens GN=TRIP12 PE=1 SV=1	PEAKS
E3 ubiquitin-protein ligase TTC3 OS=Homo sapiens GN=TTC3 PE=1 SV=2	PEAKS
E3 ubiquitin-protein ligase UBR1 OS=Homo sapiens GN=UBR1 PE=1 SV=1	PEAKS
E3 ubiquitin-protein ligase UBR2 OS=Homo sapiens GN=UBR2 PE=1 SV=1	PEAKS
E3 ubiquitin-protein ligase UBR3 OS=Homo sapiens GN=UBR3 PE=2 SV=2	PEAKS
E3 ubiquitin-protein ligase UBR4 OS=Homo sapiens GN=UBR4 PE=1 SV=1	PEAKS
E3 ubiquitin-protein ligase UBR5 OS=Homo sapiens GN=UBR5 PE=1 SV=2	PEAKS
Early endosome antigen 1 OS=Homo sapiens GN=EEA1 PE=1 SV=2	PEAKS
Echinoderm microtubule-associated protein-like 5 OS=Homo sapiens GN=EML5 PE=2 SV=3	PEAKS
Ecto-NOX disulfide-thiol exchanger 1 OS=Homo sapiens GN=ENOX1 PE=1 SV=1	PEAKS
Ectopic P granules protein 5 homolog OS=Homo sapiens GN=EPG5 PE=1 SV=2	PEAKS
EF-hand calcium-binding domain-containing protein 6 OS=Homo sapiens GN=EFCAB6 PE=1 SV=1	PEAKS
EGF-containing fibulin-like extracellular matrix protein 1 OS=Homo sapiens GN=EFEMP1 PE=1 SV=2	PEAKS
EGF-containing fibulin-like extracellular matrix protein 1 OS=Homo sapiens GN=EFEMP1 PE=1 SV=2 - [FBLN3_HUMAN]	ProteomeDiscoverer
eIF-2-alpha kinase activator GCN1 OS=Homo sapiens GN=GCN1 PE=1 SV=6	PEAKS
ELAV-like protein 1 OS=Homo sapiens GN=ELAVL1 PE=1 SV=2	PEAKS
Electrogenic sodium bicarbonate cotransporter 1 OS=Homo sapiens GN=SLC4A4 PE=1 SV=1	PEAKS
Electrogenic sodium bicarbonate cotransporter 1 OS=Sus scrofa GN=SLC4A4 PE=1 SV=1	PEAKS
Electrogenic sodium bicarbonate cotransporter 4 OS=Homo sapiens GN=SLC4A5 PE=2 SV=2	PEAKS
Electroneutral sodium bicarbonate exchanger 1 OS=Homo sapiens GN=SLC4A8 PE=1 SV=1	PEAKS
ELKS/Rab6-interacting/CAST family member 1 OS=Homo sapiens GN=ERC1 PE=1 SV=1	PEAKS
Ellis-van Creveld syndrome protein OS=Homo sapiens GN=EVC PE=1 SV=1	PEAKS
ELM2 and SANT domain-containing protein 1 OS=Homo sapiens GN=ELMSAN1 PE=1 SV=2	PEAKS
Elongation factor 1-alpha 1 OS=Bos taurus GN=EEF1A1 PE=2 SV=1 - [EF1A1_BOVIN]	ProteomeDiscoverer
Elongation factor 1-alpha 1 OS=Homo sapiens GN=EEF1A1 PE=1 SV=1	PEAKS
Elongation factor 1-alpha 2 OS=Homo sapiens GN=EEF1A2 PE=1 SV=1	PEAKS
Elongation factor 1-beta OS=Homo sapiens GN=EEF1B2 PE=1 SV=3	PEAKS
Elongation factor 1-beta OS=Homo sapiens GN=EEF1B2 PE=1 SV=3 - [EF1B_HUMAN]	ProteomeDiscoverer
Elongation factor 1-gamma (Fragment) OS=Sus scrofa GN=EEF1G PE=2 SV=2 - [EF1G_PIG]	ProteomeDiscoverer
Elongation factor 1-gamma OS=Homo sapiens GN=EEF1G PE=1 SV=3	PEAKS
Elongation factor 2 OS=Homo sapiens GN=EEF2 PE=1 SV=4 - [EF2_HUMAN]	ProteomeDiscoverer
Elongation factor G mitochondrial OS=Homo sapiens GN=GFM1 PE=1 SV=2	PEAKS
EMILIN-1 OS=Homo sapiens GN=EMILIN1 PE=1 SV=2	PEAKS
Enamelin OS=Sus scrofa GN=ENAM PE=1 SV=1	PEAKS
Endogenous retrovirus group FC1 member 1 Env polyprotein OS=Homo sapiens GN=ERVFC1-1 PE=1 SV=1	PEAKS
Endogenous retrovirus group K member 113 Env polyprotein OS=Homo sapiens GN=HERVK_113 PE=1 SV=1	PEAKS
Endogenous retrovirus group K member 5 Gag polyprotein OS=Homo sapiens GN=ERVK-5 PE=1 SV=3	PEAKS
Endonuclease 8-like 1 OS=Homo sapiens GN=NEIL1 PE=1 SV=3	PEAKS
Endoplasmic reticulum membrane-associated RNA degradation protein OS=Homo sapiens GN=ERMARD PE=1 SV=1	PEAKS
Endoplasmic reticulum resident protein 29 OS=Homo sapiens GN=ERP29 PE=1 SV=4	PEAKS
Endoplasmic reticulum resident protein 29 OS=Homo sapiens GN=ERP29 PE=1 SV=4 - [ERP29_HUMAN]	ProteomeDiscoverer
Endoplasmin OS=Sus scrofa GN=HSP90B1 PE=2 SV=3	PEAKS
Endoplasmin OS=Sus scrofa GN=HSP90B1 PE=2 SV=3 - [ENPL_PIG]	ProteomeDiscoverer
Endoribonuclease Dicer OS=Homo sapiens GN=DICER1 PE=1 SV=3	PEAKS
Endothelin-converting enzyme-like 1 OS=Homo sapiens GN=ECEL1 PE=1 SV=3	PEAKS
Engulfment and cell motility protein 2 OS=Homo sapiens GN=ELMO2 PE=1 SV=2	PEAKS
Enhancer of filamentation 1 OS=Homo sapiens GN=NEDD9 PE=1 SV=1	PEAKS
Enhancer of mRNA-decapping protein 4 OS=Homo sapiens GN=EDC4 PE=1 SV=1	PEAKS
Enhancer of rudimentary homolog OS=Homo sapiens GN=ERH PE=1 SV=1	PEAKS
Ephrin type-A receptor 4 OS=Homo sapiens GN=EPHA4 PE=1 SV=1	PEAKS
Ephrin type-B receptor 2 OS=Homo sapiens GN=EPHB2 PE=1 SV=5	PEAKS
Epidermal growth factor receptor kinase substrate 8-like protein 1 OS=Homo sapiens GN=EPS8L1 PE=1 SV=3	PEAKS
Epididymis-specific alpha-mannosidase OS=Homo sapiens GN=MAN2B2 PE=1 SV=4	PEAKS
Epiplakin OS=Homo sapiens GN=EPPK1 PE=1 SV=2	PEAKS
Epithelial splicing regulatory protein 2 OS=Homo sapiens GN=ESRP2 PE=1 SV=1	PEAKS
Epoxide hydrolase 1 OS=Sus scrofa GN=EPHX1 PE=2 SV=1	PEAKS
ER lumen protein-retaining receptor 1 OS=Homo sapiens GN=KDELR1 PE=1 SV=1	PEAKS
Erlin-2 OS=Homo sapiens GN=ERLIN2 PE=1 SV=1 - [ERLN2_HUMAN]	ProteomeDiscoverer
Erythrocyte band 7 integral membrane protein OS=Homo sapiens GN=STOM PE=1 SV=3	PEAKS
Erythrocyte band 7 integral membrane protein OS=Homo sapiens GN=STOM PE=1 SV=3 - [STOM_HUMAN]	ProteomeDiscoverer
Eukaryotic initiation factor 4A-I OS=Bos taurus GN=EIF4A1 PE=2 SV=1 - [IF4A1_BOVIN]	ProteomeDiscoverer
Eukaryotic initiation factor 4A-II OS=Homo sapiens GN=EIF4A2 PE=1 SV=2	PEAKS
Eukaryotic translation initiation factor 2 subunit 2 OS=Homo sapiens GN=EIF2S2 PE=1 SV=2	PEAKS
Eukaryotic translation initiation factor 2-alpha kinase 3 OS=Homo sapiens GN=EIF2AK3 PE=1 SV=3	PEAKS
Eukaryotic translation initiation factor 3 subunit A OS=Homo sapiens GN=EIF3A PE=1 SV=1	PEAKS
Eukaryotic translation initiation factor 3 subunit C OS=Homo sapiens GN=EIF3C PE=1 SV=1	PEAKS
Eukaryotic translation initiation factor 3 subunit C-like protein OS=Homo sapiens GN=EIF3CL PE=3 SV=1	PEAKS
Eukaryotic translation initiation factor 4 gamma 1 OS=Homo sapiens GN=EIF4G1 PE=1 SV=4	PEAKS
Eukaryotic translation initiation factor 4 gamma 3 OS=Homo sapiens GN=EIF4G3 PE=1 SV=2	PEAKS
Eukaryotic translation initiation factor 4B OS=Homo sapiens GN=EIF4B PE=1 SV=2	PEAKS
Eukaryotic translation initiation factor 5A-1 OS=Homo sapiens GN=EIF5A PE=1 SV=2	PEAKS
Eukaryotic translation initiation factor 5A-2 OS=Mus musculus GN=Eif5a2 PE=2 SV=3 - [IF5A2_MOUSE]	ProteomeDiscoverer
Eukaryotic translation initiation factor 5B OS=Homo sapiens GN=EIF5B PE=1 SV=4	PEAKS
Eukaryotic translation initiation factor 6 OS=Homo sapiens GN=EIF6 PE=1 SV=1	PEAKS
Exocyst complex component 6 OS=Homo sapiens GN=EXOC6 PE=1 SV=3	PEAKS
Exocyst complex component 6B OS=Homo sapiens GN=EXOC6B PE=1 SV=3	PEAKS
Exonuclease 3'-5' domain-containing protein 2 OS=Homo sapiens GN=EXD2 PE=1 SV=2	PEAKS
Exophilin-5 OS=Homo sapiens GN=EXPH5 PE=1 SV=3	PEAKS
Exosome component 10 OS=Homo sapiens GN=EXOSC10 PE=1 SV=2	PEAKS
Exportin-1 OS=Homo sapiens GN=XPO1 PE=1 SV=1	PEAKS
Exportin-2 OS=Homo sapiens GN=CSE1L PE=1 SV=3	PEAKS
Exportin-2 OS=Homo sapiens GN=CSE1L PE=1 SV=3 - [XPO2_HUMAN]	ProteomeDiscoverer
Exportin-4 OS=Homo sapiens GN=XPO4 PE=1 SV=2	PEAKS
Exportin-5 OS=Homo sapiens GN=XPO5 PE=1 SV=1	PEAKS
Exportin-T OS=Homo sapiens GN=XPOT PE=1 SV=2	PEAKS
Extracellular matrix protein 2 OS=Homo sapiens GN=ECM2 PE=2 SV=1	PEAKS
Extracellular matrix protein FRAS1 OS=Homo sapiens GN=FRAS1 PE=1 SV=2	PEAKS
Extracellular superoxide dismutase [Cu-Zn] OS=Homo sapiens GN=SOD3 PE=1 SV=2	PEAKS
F-actin-capping protein subunit alpha-1 OS=Homo sapiens GN=CAPZA1 PE=1 SV=3	PEAKS
F-actin-capping protein subunit alpha-2 OS=Homo sapiens GN=CAPZA2 PE=1 SV=3	PEAKS
F-actin-capping protein subunit alpha-2 OS=Homo sapiens GN=CAPZA2 PE=1 SV=3 - [CAZA2_HUMAN]	ProteomeDiscoverer
F-actin-capping protein subunit alpha-2 OS=Sus scrofa GN=CAPZA2 PE=2 SV=3	PEAKS
F-actin-capping protein subunit beta OS=Homo sapiens GN=CAPZB PE=1 SV=4	PEAKS
F-actin-capping protein subunit beta OS=Sus scrofa GN=CAPZB PE=2 SV=1	PEAKS
Fanconi anemia group A protein OS=Homo sapiens GN=FANCA PE=1 SV=2	PEAKS
Fanconi anemia group C protein OS=Homo sapiens GN=FANCC PE=1 SV=1	PEAKS
Fanconi anemia group D2 protein OS=Homo sapiens GN=FANCD2 PE=1 SV=2	PEAKS
Fanconi anemia group I protein OS=Homo sapiens GN=FANCI PE=1 SV=4	PEAKS
Fanconi anemia group J protein OS=Homo sapiens GN=BRIP1 PE=1 SV=1	PEAKS
Far upstream element-binding protein 1 OS=Homo sapiens GN=FUBP1 PE=1 SV=3	PEAKS
Fas-binding factor 1 OS=Homo sapiens GN=FBF1 PE=1 SV=2	PEAKS
Fasciculation and elongation protein zeta-2 OS=Homo sapiens GN=FEZ2 PE=1 SV=2	PEAKS
Fascin OS=Homo sapiens GN=FSCN1 PE=1 SV=3	PEAKS
Fatty acid synthase OS=Homo sapiens GN=FASN PE=1 SV=3	PEAKS
Fatty acid-binding protein adipocyte OS=Homo sapiens GN=FABP4 PE=1 SV=3	PEAKS
Fatty acid-binding protein adipocyte OS=Sus scrofa GN=FABP4 PE=1 SV=3	PEAKS
Fatty acid-binding protein heart OS=Sus scrofa GN=FABP3 PE=2 SV=3	PEAKS
Fatty acid-binding protein, adipocyte OS=Sus scrofa GN=FABP4 PE=1 SV=3 - [FABP4_PIG]	ProteomeDiscoverer
Fatty aldehyde dehydrogenase OS=Homo sapiens GN=ALDH3A2 PE=1 SV=1	PEAKS
Fatty-acid amide hydrolase 2 OS=Homo sapiens GN=FAAH2 PE=2 SV=1	PEAKS
F-box only protein 11 OS=Homo sapiens GN=FBXO11 PE=1 SV=3	PEAKS
F-box only protein 33 OS=Homo sapiens GN=FBXO33 PE=1 SV=1	PEAKS
F-box only protein 38 OS=Homo sapiens GN=FBXO38 PE=1 SV=3	PEAKS
F-box only protein 43 OS=Homo sapiens GN=FBXO43 PE=1 SV=3	PEAKS
F-box/LRR-repeat protein 13 OS=Homo sapiens GN=FBXL13 PE=2 SV=3	PEAKS
Fer-1-like protein 4 OS=Homo sapiens GN=FER1L4 PE=2 SV=1	PEAKS
Fer-1-like protein 5 OS=Homo sapiens GN=FER1L5 PE=2 SV=2	PEAKS
FERM RhoGEF and pleckstrin domain-containing protein 2 OS=Homo sapiens GN=FARP2 PE=1 SV=3	PEAKS
FERM and PDZ domain-containing protein 3 OS=Homo sapiens GN=FRMPD3 PE=2 SV=2	PEAKS
FERM and PDZ domain-containing protein 4 OS=Homo sapiens GN=FRMPD4 PE=1 SV=1	PEAKS
FERM domain-containing protein 4A OS=Homo sapiens GN=FRMD4A PE=1 SV=3	PEAKS
FERM domain-containing protein 7 OS=Homo sapiens GN=FRMD7 PE=1 SV=1	PEAKS
Fermitin family homolog 2 OS=Homo sapiens GN=FERMT2 PE=1 SV=1	PEAKS
Ferritin light chain (Fragment) OS=Sus scrofa GN=FTL PE=1 SV=1	PEAKS
FH1/FH2 domain-containing protein 1 OS=Homo sapiens GN=FHOD1 PE=1 SV=3	PEAKS
Fibrillin-1 OS=Sus scrofa GN=FBN1 PE=2 SV=1	PEAKS
Fibrillin-1 OS=Sus scrofa GN=FBN1 PE=2 SV=1 - [FBN1_PIG]	ProteomeDiscoverer
Fibroblast growth factor receptor 1 OS=Homo sapiens GN=FGFR1 PE=1 SV=3	PEAKS
Fibroblast growth factor receptor 4 OS=Homo sapiens GN=FGFR4 PE=1 SV=2	PEAKS
Fibrocystin OS=Homo sapiens GN=PKHD1 PE=1 SV=1	PEAKS
Fibrocystin-L OS=Homo sapiens GN=PKHD1L1 PE=2 SV=2	PEAKS
Fibromodulin (Fragment) OS=Sus scrofa GN=FMOD PE=2 SV=1	PEAKS
Fibromodulin OS=Homo sapiens GN=FMOD PE=1 SV=2	PEAKS
Fibromodulin OS=Homo sapiens GN=FMOD PE=1 SV=2 - [FMOD_HUMAN]	ProteomeDiscoverer
Fibronectin type-III domain-containing protein 3A OS=Homo sapiens GN=FNDC3A PE=1 SV=4	PEAKS
Fibrosin-1-like protein OS=Homo sapiens GN=FBRSL1 PE=1 SV=4	PEAKS
Fibrous sheath-interacting protein 1 OS=Homo sapiens GN=FSIP1 PE=2 SV=1	PEAKS
Fibrous sheath-interacting protein 2 OS=Homo sapiens GN=FSIP2 PE=2 SV=4	PEAKS
Fibulin-5 OS=Homo sapiens GN=FBLN5 PE=1 SV=1	PEAKS
Fibulin-5 OS=Homo sapiens GN=FBLN5 PE=1 SV=1 - [FBLN5_HUMAN]	ProteomeDiscoverer
Filaggrin-2 OS=Homo sapiens GN=FLG2 PE=1 SV=1	PEAKS
Filaggrin-2 OS=Homo sapiens GN=FLG2 PE=1 SV=1 - [FILA2_HUMAN]	ProteomeDiscoverer
Filamin-A OS=Homo sapiens GN=FLNA PE=1 SV=4	PEAKS
Filamin-A OS=Homo sapiens GN=FLNA PE=1 SV=4 - [FLNA_HUMAN]	ProteomeDiscoverer
Filamin-B OS=Homo sapiens GN=FLNB PE=1 SV=2	PEAKS
Filamin-C OS=Homo sapiens GN=FLNC PE=1 SV=3	PEAKS
Filamin-C OS=Homo sapiens GN=FLNC PE=1 SV=3 - [FLNC_HUMAN]	ProteomeDiscoverer
FK506-binding protein 15 OS=Homo sapiens GN=FKBP15 PE=1 SV=2	PEAKS
Focadhesin OS=Homo sapiens GN=FOCAD PE=1 SV=1	PEAKS
Folliculin-interacting protein 1 OS=Homo sapiens GN=FNIP1 PE=1 SV=3	PEAKS
Follistatin OS=Homo sapiens GN=FST PE=1 SV=2	PEAKS
Follistatin OS=Sus scrofa GN=FST PE=1 SV=1	PEAKS
Follistatin-related protein 5 OS=Homo sapiens GN=FSTL5 PE=2 SV=2	PEAKS
Folylpolyglutamate synthase mitochondrial OS=Homo sapiens GN=FPGS PE=1 SV=3	PEAKS
Forkhead box protein K2 OS=Homo sapiens GN=FOXK2 PE=1 SV=3	PEAKS
Forkhead-associated domain-containing protein 1 OS=Homo sapiens GN=FHAD1 PE=2 SV=2	PEAKS
Formimidoyltransferase-cyclodeaminase OS=Sus scrofa GN=FTCD PE=1 SV=1	PEAKS
Formin-1 OS=Homo sapiens GN=FMN1 PE=1 SV=3	PEAKS
Formin-2 OS=Homo sapiens GN=FMN2 PE=1 SV=4	PEAKS
Formin-like protein 1 OS=Homo sapiens GN=FMNL1 PE=1 SV=3	PEAKS
Four and a half LIM domains protein 1 OS=Homo sapiens GN=FHL1 PE=1 SV=4	PEAKS
Fragile X mental retardation syndrome-related protein 1 OS=Homo sapiens GN=FXR1 PE=1 SV=3	PEAKS
FRAS1-related extracellular matrix protein 1 OS=Homo sapiens GN=FREM1 PE=1 SV=3	PEAKS
FRAS1-related extracellular matrix protein 2 OS=Homo sapiens GN=FREM2 PE=1 SV=2	PEAKS
FRAS1-related extracellular matrix protein 3 OS=Homo sapiens GN=FREM3 PE=3 SV=2	PEAKS
Frizzled-8 OS=Homo sapiens GN=FZD8 PE=1 SV=1	PEAKS
Fructose-bisphosphate aldolase A OS=Homo sapiens GN=ALDOA PE=1 SV=2	PEAKS
Fructose-bisphosphate aldolase A OS=Homo sapiens GN=ALDOA PE=1 SV=2 - [ALDOA_HUMAN]	ProteomeDiscoverer
Fructose-bisphosphate aldolase C OS=Homo sapiens GN=ALDOC PE=1 SV=2	PEAKS
Fructose-bisphosphate aldolase C OS=Homo sapiens GN=ALDOC PE=1 SV=2 - [ALDOC_HUMAN]	ProteomeDiscoverer
FTS and Hook-interacting protein OS=Homo sapiens GN=FAM160A2 PE=1 SV=3	PEAKS
Fukutin-related protein OS=Homo sapiens GN=FKRP PE=1 SV=1	PEAKS
Fumarate hydratase mitochondrial OS=Homo sapiens GN=FH PE=1 SV=3	PEAKS
Fumarate hydratase mitochondrial OS=Sus scrofa GN=FH PE=1 SV=1	PEAKS
Fumarate hydratase, mitochondrial OS=Homo sapiens GN=FH PE=1 SV=3 - [FUMH_HUMAN]	ProteomeDiscoverer
Fumarylacetoacetate hydrolase domain-containing protein 2A OS=Homo sapiens GN=FAHD2A PE=1 SV=1	PEAKS
Fumarylacetoacetate hydrolase domain-containing protein 2A OS=Homo sapiens GN=FAHD2A PE=1 SV=1 - [FAH2A_HUMAN]	ProteomeDiscoverer
FYN-binding protein OS=Homo sapiens GN=FYB PE=1 SV=2	PEAKS
FYVE RhoGEF and PH domain-containing protein 6 OS=Homo sapiens GN=FGD6 PE=1 SV=2	PEAKS
FYVE and coiled-coil domain-containing protein 1 OS=Homo sapiens GN=FYCO1 PE=1 SV=3	PEAKS
G protein-regulated inducer of neurite outgrowth 3 OS=Homo sapiens GN=GPRIN3 PE=2 SV=2	PEAKS
G2/mitotic-specific cyclin-B3 OS=Homo sapiens GN=CCNB3 PE=1 SV=2	PEAKS
GA-binding protein subunit beta-1 OS=Homo sapiens GN=GABPB1 PE=1 SV=2	PEAKS
Galectin-1 OS=Sus scrofa GN=LGALS1 PE=2 SV=3	PEAKS
Galectin-1 OS=Sus scrofa GN=LGALS1 PE=2 SV=3 - [LEG1_PIG]	ProteomeDiscoverer
Gamma-crystallin A OS=Homo sapiens GN=CRYGA PE=2 SV=3	PEAKS
Gamma-crystallin B OS=Homo sapiens GN=CRYGB PE=1 SV=3	PEAKS
Gamma-crystallin C OS=Homo sapiens GN=CRYGC PE=1 SV=2	PEAKS
Gamma-crystallin C OS=Homo sapiens GN=CRYGC PE=1 SV=2 - [CRGC_HUMAN]	ProteomeDiscoverer
Gamma-enolase OS=Homo sapiens GN=ENO2 PE=1 SV=3	PEAKS
Gamma-enolase OS=Homo sapiens GN=ENO2 PE=1 SV=3 - [ENOG_HUMAN]	ProteomeDiscoverer
Gamma-glutamyltransferase 5 OS=Homo sapiens GN=GGT5 PE=1 SV=2	PEAKS
Gamma-tubulin complex component 2 OS=Homo sapiens GN=TUBGCP2 PE=1 SV=2	PEAKS
Gap junction alpha-1 protein OS=Homo sapiens GN=GJA1 PE=1 SV=2	PEAKS
Gap junction alpha-1 protein OS=Sus scrofa GN=GJA1 PE=2 SV=2	PEAKS
Gap junction alpha-8 protein OS=Homo sapiens GN=GJA8 PE=1 SV=3	PEAKS
Gelsolin (Fragment) OS=Sus scrofa GN=GSN PE=1 SV=1	PEAKS
Gelsolin (Fragment) OS=Sus scrofa GN=GSN PE=1 SV=1 - [GELS_PIG]	ProteomeDiscoverer
Gem-associated protein 4 OS=Homo sapiens GN=GEMIN4 PE=1 SV=2 - [GEMI4_HUMAN]	ProteomeDiscoverer
Gem-associated protein 5 OS=Homo sapiens GN=GEMIN5 PE=1 SV=3	PEAKS
General transcription factor 3C polypeptide 4 OS=Homo sapiens GN=GTF3C4 PE=1 SV=2	PEAKS
General transcription factor II-I repeat domain-containing protein 2B OS=Homo sapiens GN=GTF2IRD2B PE=1 SV=1	PEAKS
General vesicular transport factor p115 OS=Homo sapiens GN=USO1 PE=1 SV=2	PEAKS
Gephyrin OS=Homo sapiens GN=GPHN PE=1 SV=1	PEAKS
Geranylgeranyl transferase type-2 subunit alpha OS=Sus scrofa GN=RABGGTA PE=2 SV=1	PEAKS
Girdin OS=Homo sapiens GN=CCDC88A PE=1 SV=2	PEAKS
Glial fibrillary acidic protein OS=Homo sapiens GN=GFAP PE=1 SV=1	PEAKS
Glial fibrillary acidic protein OS=Homo sapiens GN=GFAP PE=1 SV=1 - [GFAP_HUMAN]	ProteomeDiscoverer
GLIPR1-like protein 2 OS=Homo sapiens GN=GLIPR1L2 PE=2 SV=2 - [GRPL2_HUMAN]	ProteomeDiscoverer
Glucose-6-phosphate isomerase OS=Homo sapiens GN=GPI PE=1 SV=4	PEAKS
Glucose-6-phosphate isomerase OS=Sus scrofa GN=GPI PE=1 SV=3	PEAKS
Glucose-6-phosphate isomerase OS=Sus scrofa GN=GPI PE=1 SV=3 - [G6PI_PIG]	ProteomeDiscoverer
Glutamate dehydrogenase 1 mitochondrial OS=Homo sapiens GN=GLUD1 PE=1 SV=2	PEAKS
Glutamate dehydrogenase 1, mitochondrial OS=Homo sapiens GN=GLUD1 PE=1 SV=2 - [DHE3_HUMAN]	ProteomeDiscoverer
Glutamate receptor 3 OS=Homo sapiens GN=GRIA3 PE=1 SV=2	PEAKS
Glutamate receptor ionotropic delta-1 OS=Homo sapiens GN=GRID1 PE=2 SV=2	PEAKS
Glutamate receptor ionotropic kainate 4 OS=Homo sapiens GN=GRIK4 PE=2 SV=2	PEAKS
Glutamate receptor ionotropic NMDA 2A OS=Homo sapiens GN=GRIN2A PE=1 SV=1	PEAKS
Glutamate receptor ionotropic NMDA 2B OS=Homo sapiens GN=GRIN2B PE=1 SV=3	PEAKS
Glutamate receptor ionotropic NMDA 2C OS=Homo sapiens GN=GRIN2C PE=1 SV=3	PEAKS
Glutamate receptor ionotropic NMDA 2D OS=Homo sapiens GN=GRIN2D PE=1 SV=2	PEAKS
Glutamate receptor-interacting protein 1 OS=Homo sapiens GN=GRIP1 PE=1 SV=3	PEAKS
Glutamate receptor-interacting protein 2 OS=Homo sapiens GN=GRIP2 PE=1 SV=3	PEAKS
Glutamate-rich protein 3 OS=Homo sapiens GN=ERICH3 PE=2 SV=1	PEAKS
Glutamine and serine-rich protein 1 OS=Homo sapiens GN=QSER1 PE=1 SV=3	PEAKS
Glutamine synthetase OS=Homo sapiens GN=GLUL PE=1 SV=4 - [GLNA_HUMAN]	ProteomeDiscoverer
Glutamine synthetase OS=Sus scrofa GN=GLUL PE=2 SV=3	PEAKS
Glutamine--fructose-6-phosphate aminotransferase [isomerizing] 1 OS=Homo sapiens GN=GFPT1 PE=1 SV=3	PEAKS
Glutamine-rich protein 2 OS=Homo sapiens GN=QRICH2 PE=1 SV=1	PEAKS
Glutaredoxin-1 OS=Sus scrofa GN=GLRX PE=1 SV=2	PEAKS
Glutathione S-transferase Mu 1 OS=Homo sapiens GN=GSTM1 PE=1 SV=3	PEAKS
Glutathione S-transferase Mu 1 OS=Homo sapiens GN=GSTM1 PE=1 SV=3 - [GSTM1_HUMAN]	ProteomeDiscoverer
Glutathione S-transferase Mu 2 OS=Homo sapiens GN=GSTM2 PE=1 SV=2	PEAKS
Glutathione S-transferase Mu 2 OS=Homo sapiens GN=GSTM2 PE=1 SV=2 - [GSTM2_HUMAN]	ProteomeDiscoverer
Glutathione S-transferase Mu 4 OS=Homo sapiens GN=GSTM4 PE=1 SV=3	PEAKS
Glutathione S-transferase Mu 5 OS=Homo sapiens GN=GSTM5 PE=1 SV=3	PEAKS
Glutathione S-transferase Mu 5 OS=Homo sapiens GN=GSTM5 PE=1 SV=3 - [GSTM5_HUMAN]	ProteomeDiscoverer
Glutathione S-transferase P OS=Sus scrofa GN=GSTP1 PE=1 SV=2	PEAKS
Glutathione S-transferase P OS=Sus scrofa GN=GSTP1 PE=1 SV=2 - [GSTP1_PIG]	ProteomeDiscoverer
Glutathione synthetase OS=Homo sapiens GN=GSS PE=1 SV=1	PEAKS
Glyceraldehyde-3-phosphate dehydrogenase testis-specific OS=Homo sapiens GN=GAPDHS PE=1 SV=2	PEAKS
Glyceraldehyde-3-phosphate dehydrogenase OS=Homo sapiens GN=GAPDH PE=1 SV=3	PEAKS
Glyceraldehyde-3-phosphate dehydrogenase OS=Sus scrofa GN=GAPDH PE=1 SV=4	PEAKS
Glyceraldehyde-3-phosphate dehydrogenase OS=Sus scrofa GN=GAPDH PE=1 SV=4 - [G3P_PIG]	ProteomeDiscoverer
Glycerol kinase 3 OS=Homo sapiens GN=GK3P PE=2 SV=2	PEAKS
Glycerol kinase OS=Homo sapiens GN=GK PE=1 SV=3	PEAKS
Glycogen debranching enzyme OS=Homo sapiens GN=AGL PE=1 SV=3	PEAKS
Glycogen debranching enzyme OS=Homo sapiens GN=AGL PE=1 SV=3 - [GDE_HUMAN]	ProteomeDiscoverer
Glycogen phosphorylase brain form OS=Homo sapiens GN=PYGB PE=1 SV=5	PEAKS
Glycogen phosphorylase liver form OS=Homo sapiens GN=PYGL PE=1 SV=4	PEAKS
Glycogen phosphorylase muscle form OS=Homo sapiens GN=PYGM PE=1 SV=6	PEAKS
Glycogen phosphorylase, brain form OS=Homo sapiens GN=PYGB PE=1 SV=5 - [PYGB_HUMAN]	ProteomeDiscoverer
Glycogen synthase kinase-3 alpha OS=Homo sapiens GN=GSK3A PE=1 SV=2	PEAKS
Glycogen synthase kinase-3 beta OS=Homo sapiens GN=GSK3B PE=1 SV=2	PEAKS
Glycogenin-2 OS=Homo sapiens GN=GYG2 PE=1 SV=2	PEAKS
GMP synthase [glutamine-hydrolyzing] OS=Homo sapiens GN=GMPS PE=1 SV=1	PEAKS
Golgi apparatus protein 1 OS=Homo sapiens GN=GLG1 PE=1 SV=2	PEAKS
Golgi-associated plant pathogenesis-related protein 1 OS=Homo sapiens GN=GLIPR2 PE=1 SV=3	PEAKS
Golgi-associated plant pathogenesis-related protein 1 OS=Homo sapiens GN=GLIPR2 PE=1 SV=3 - [GAPR1_HUMAN]	ProteomeDiscoverer
Golgin subfamily A member 1 OS=Homo sapiens GN=GOLGA1 PE=1 SV=3	PEAKS
Golgin subfamily A member 4 OS=Homo sapiens GN=GOLGA4 PE=1 SV=1	PEAKS
Golgin subfamily A member 6A OS=Homo sapiens GN=GOLGA6A PE=2 SV=3	PEAKS
Golgin subfamily A member 6B OS=Homo sapiens GN=GOLGA6B PE=3 SV=3	PEAKS
Golgin subfamily A member 8A OS=Homo sapiens GN=GOLGA8A PE=2 SV=3	PEAKS
Golgin subfamily A member 8B OS=Homo sapiens GN=GOLGA8B PE=2 SV=2	PEAKS
Golgin subfamily B member 1 OS=Homo sapiens GN=GOLGB1 PE=1 SV=2	PEAKS
Golgi-specific brefeldin A-resistance guanine nucleotide exchange factor 1 OS=Homo sapiens GN=GBF1 PE=1 SV=2	PEAKS
GON-4-like protein OS=Homo sapiens GN=GON4L PE=1 SV=1	PEAKS
GPI ethanolamine phosphate transferase 2 OS=Homo sapiens GN=PIGG PE=1 SV=1	PEAKS
GPI ethanolamine phosphate transferase 3 OS=Homo sapiens GN=PIGO PE=1 SV=3	PEAKS
G-protein coupled receptor 98 OS=Homo sapiens GN=GPR98 PE=1 SV=2	PEAKS
GRAM domain-containing protein 4 OS=Homo sapiens GN=GRAMD4 PE=1 SV=1	PEAKS
GRB2-associated and regulator of MAPK protein 1 OS=Homo sapiens GN=GAREM1 PE=1 SV=2	PEAKS
GRIP and coiled-coil domain-containing protein 1 OS=Homo sapiens GN=GCC1 PE=1 SV=1	PEAKS
GRIP and coiled-coil domain-containing protein 2 OS=Homo sapiens GN=GCC2 PE=1 SV=4	PEAKS
GRIP1-associated protein 1 OS=Homo sapiens GN=GRIPAP1 PE=1 SV=1	PEAKS
Growth/differentiation factor 6 OS=Homo sapiens GN=GDF6 PE=1 SV=1	PEAKS
GTP:AMP phosphotransferase AK3 mitochondrial OS=Homo sapiens GN=AK3 PE=1 SV=4	PEAKS
GTP:AMP phosphotransferase, mitochondrial OS=Homo sapiens GN=AK3 PE=1 SV=4 - [KAD3_HUMAN]	ProteomeDiscoverer
GTPase IMAP family member 2 OS=Homo sapiens GN=GIMAP2 PE=1 SV=2	PEAKS
GTPase KRas OS=Homo sapiens GN=KRAS PE=1 SV=1	PEAKS
GTPase NRas OS=Homo sapiens GN=NRAS PE=1 SV=1	PEAKS
GTPase NRas OS=Sus scrofa GN=NRAS PE=2 SV=1	PEAKS
GTPase-activating protein and VPS9 domain-containing protein 1 OS=Homo sapiens GN=GAPVD1 PE=1 SV=2	PEAKS
GTP-binding nuclear protein Ran OS=Homo sapiens GN=RAN PE=1 SV=3	PEAKS
GTP-binding nuclear protein Ran OS=Mus musculus GN=Ran PE=1 SV=3 - [RAN_MOUSE]	ProteomeDiscoverer
GTP-binding protein SAR1a OS=Bos taurus GN=SAR1A PE=2 SV=1 - [SAR1A_BOVIN]	ProteomeDiscoverer
GTP-binding protein SAR1a OS=Homo sapiens GN=SAR1A PE=1 SV=1	PEAKS
GTP-binding protein SAR1a OS=Sus scrofa GN=SAR1A PE=2 SV=1	PEAKS
GTP-binding protein SAR1b OS=Homo sapiens GN=SAR1B PE=1 SV=1	PEAKS
GTP-binding protein SAR1b OS=Sus scrofa GN=SAR1B PE=2 SV=1	PEAKS
Guanine nucleotide exchange factor DBS OS=Homo sapiens GN=MCF2L PE=1 SV=2	PEAKS
Guanine nucleotide-binding protein G(i) subunit alpha-1 OS=Homo sapiens GN=GNAI1 PE=1 SV=2	PEAKS
Guanine nucleotide-binding protein G(i) subunit alpha-2 OS=Homo sapiens GN=GNAI2 PE=1 SV=3	PEAKS
Guanine nucleotide-binding protein G(i) subunit alpha-2 OS=Homo sapiens GN=GNAI2 PE=1 SV=3 - [GNAI2_HUMAN]	ProteomeDiscoverer
Guanine nucleotide-binding protein G(I)/G(S)/G(O) subunit gamma-11 OS=Homo sapiens GN=GNG11 PE=1 SV=1	PEAKS
Guanine nucleotide-binding protein G(I)/G(S)/G(O) subunit gamma-12 OS=Homo sapiens GN=GNG12 PE=1 SV=3	PEAKS
Guanine nucleotide-binding protein G(I)/G(S)/G(O) subunit gamma-2 OS=Homo sapiens GN=GNG2 PE=1 SV=2	PEAKS
Guanine nucleotide-binding protein G(I)/G(S)/G(T) subunit beta-1 OS=Homo sapiens GN=GNB1 PE=1 SV=3	PEAKS
Guanine nucleotide-binding protein G(I)/G(S)/G(T) subunit beta-1 OS=Mus musculus GN=Gnb1 PE=1 SV=3 - [GBB1_MOUSE]	ProteomeDiscoverer
Guanine nucleotide-binding protein G(I)/G(S)/G(T) subunit beta-2 OS=Homo sapiens GN=GNB2 PE=1 SV=3	PEAKS
Guanine nucleotide-binding protein G(I)/G(S)/G(T) subunit beta-3 OS=Homo sapiens GN=GNB3 PE=1 SV=1	PEAKS
Guanine nucleotide-binding protein G(k) subunit alpha OS=Homo sapiens GN=GNAI3 PE=1 SV=3	PEAKS
Guanine nucleotide-binding protein G(o) subunit alpha OS=Homo sapiens GN=GNAO1 PE=1 SV=4	PEAKS
Guanine nucleotide-binding protein G(o) subunit alpha OS=Homo sapiens GN=GNAO1 PE=1 SV=4 - [GNAO_HUMAN]	ProteomeDiscoverer
Guanine nucleotide-binding protein G(olf) subunit alpha OS=Homo sapiens GN=GNAL PE=1 SV=1	PEAKS
Guanine nucleotide-binding protein G(q) subunit alpha OS=Homo sapiens GN=GNAQ PE=1 SV=4	PEAKS
Guanine nucleotide-binding protein G(q) subunit alpha OS=Homo sapiens GN=GNAQ PE=1 SV=4 - [GNAQ_HUMAN]	ProteomeDiscoverer
Guanine nucleotide-binding protein G(q) subunit alpha OS=Sus scrofa GN=GNAQ PE=2 SV=3	PEAKS
Guanine nucleotide-binding protein G(s) subunit alpha isoforms short OS=Homo sapiens GN=GNAS PE=1 SV=1	PEAKS
Guanine nucleotide-binding protein G(s) subunit alpha isoforms short OS=Homo sapiens GN=GNAS PE=1 SV=1 - [GNAS2_HUMAN]	ProteomeDiscoverer
Guanine nucleotide-binding protein G(s) subunit alpha isoforms XLas OS=Homo sapiens GN=GNAS PE=1 SV=2	PEAKS
Guanine nucleotide-binding protein G(s) subunit alpha OS=Sus scrofa GN=GNAS PE=2 SV=1	PEAKS
Guanine nucleotide-binding protein G(t) subunit alpha-1 OS=Homo sapiens GN=GNAT1 PE=1 SV=5	PEAKS
Guanine nucleotide-binding protein G(t) subunit alpha-2 OS=Homo sapiens GN=GNAT2 PE=2 SV=4	PEAKS
Guanine nucleotide-binding protein G(t) subunit alpha-3 OS=Homo sapiens GN=GNAT3 PE=2 SV=2	PEAKS
Guanine nucleotide-binding protein G(T) subunit gamma-T1 OS=Homo sapiens GN=GNGT1 PE=1 SV=2	PEAKS
Guanine nucleotide-binding protein subunit alpha-11 OS=Sus scrofa GN=GNA11 PE=2 SV=2	PEAKS
Guanine nucleotide-binding protein subunit alpha-11 OS=Sus scrofa GN=GNA11 PE=2 SV=2 - [GNA11_PIG]	ProteomeDiscoverer
Guanine nucleotide-binding protein subunit alpha-12 OS=Homo sapiens GN=GNA12 PE=1 SV=4	PEAKS
Guanine nucleotide-binding protein subunit alpha-13 OS=Homo sapiens GN=GNA13 PE=1 SV=2	PEAKS
Guanine nucleotide-binding protein subunit alpha-14 OS=Homo sapiens GN=GNA14 PE=1 SV=1	PEAKS
Guanine nucleotide-binding protein subunit alpha-15 OS=Homo sapiens GN=GNA15 PE=1 SV=2	PEAKS
Guanine nucleotide-binding protein subunit beta-2-like 1 OS=Mus musculus GN=Gnb2l1 PE=1 SV=3 - [GBLP_MOUSE]	ProteomeDiscoverer
Guanine nucleotide-binding protein subunit beta-4 OS=Homo sapiens GN=GNB4 PE=1 SV=3	PEAKS
Guanine nucleotide-binding protein-like 1 OS=Homo sapiens GN=GNL1 PE=1 SV=2	PEAKS
Guanine nucleotide-binding protein-like 3-like protein OS=Homo sapiens GN=GNL3L PE=1 SV=1	PEAKS
H(+)/Cl(-) exchange transporter 4 OS=Homo sapiens GN=CLCN4 PE=1 SV=2	PEAKS
Hamartin OS=Homo sapiens GN=TSC1 PE=1 SV=2	PEAKS
Haptoglobin OS=Sus scrofa GN=HP PE=1 SV=1	PEAKS
Haptoglobin OS=Sus scrofa GN=HP PE=2 SV=1 - [HPT_PIG]	ProteomeDiscoverer
HAUS augmin-like complex subunit 3 OS=Homo sapiens GN=HAUS3 PE=1 SV=1	PEAKS
HAUS augmin-like complex subunit 6 OS=Homo sapiens GN=HAUS6 PE=1 SV=2	PEAKS
HAUS augmin-like complex subunit 8 OS=Homo sapiens GN=HAUS8 PE=1 SV=3	PEAKS
HEAT repeat-containing protein 1 OS=Homo sapiens GN=HEATR1 PE=1 SV=3	PEAKS
HEAT repeat-containing protein 3 OS=Homo sapiens GN=HEATR3 PE=1 SV=2	PEAKS
HEAT repeat-containing protein 5A OS=Homo sapiens GN=HEATR5A PE=1 SV=2	PEAKS
HEAT repeat-containing protein 5B OS=Homo sapiens GN=HEATR5B PE=1 SV=2	PEAKS
HEAT repeat-containing protein 6 OS=Homo sapiens GN=HEATR6 PE=1 SV=1	PEAKS
Heat shock 70 kDa protein (Fragment) OS=Sus scrofa PE=2 SV=1	PEAKS
Heat shock 70 kDa protein 12A OS=Homo sapiens GN=HSPA12A PE=1 SV=2	PEAKS
Heat shock 70 kDa protein 12B OS=Homo sapiens GN=HSPA12B PE=1 SV=2	PEAKS
Heat shock 70 kDa protein 1A OS=Homo sapiens GN=HSPA1A PE=1 SV=1	PEAKS
Heat shock 70 kDa protein 1B OS=Homo sapiens GN=HSPA1B PE=1 SV=1	PEAKS
Heat shock 70 kDa protein 1B OS=Sus scrofa GN=HSPA1B PE=2 SV=1	PEAKS
Heat shock 70 kDa protein 1B OS=Sus scrofa GN=HSPA1B PE=2 SV=1 - [HS71B_PIG]	ProteomeDiscoverer
Heat shock 70 kDa protein 1-like OS=Homo sapiens GN=HSPA1L PE=1 SV=2	PEAKS
Heat shock 70 kDa protein 1-like OS=Homo sapiens GN=HSPA1L PE=1 SV=2 - [HS71L_HUMAN]	ProteomeDiscoverer
Heat shock 70 kDa protein 4L OS=Homo sapiens GN=HSPA4L PE=1 SV=3	PEAKS
Heat shock 70 kDa protein 6 OS=Homo sapiens GN=HSPA6 PE=1 SV=2	PEAKS
Heat shock 70 kDa protein 6 OS=Homo sapiens GN=HSPA6 PE=1 SV=2 - [HSP76_HUMAN]	ProteomeDiscoverer
Heat shock 70 kDa protein 6 OS=Sus scrofa GN=HSPA6 PE=2 SV=1	PEAKS
Heat shock cognate 71 kDa protein OS=Equus caballus GN=HSPA8 PE=2 SV=1 - [HSP7C_HORSE]	ProteomeDiscoverer
Heat shock cognate 71 kDa protein OS=Homo sapiens GN=HSPA8 PE=1 SV=1	PEAKS
Heat shock protein 105 kDa OS=Homo sapiens GN=HSPH1 PE=1 SV=1	PEAKS
Heat shock protein 75 kDa mitochondrial OS=Homo sapiens GN=TRAP1 PE=1 SV=3	PEAKS
Heat shock protein beta-1 OS=Sus scrofa GN=HSPB1 PE=2 SV=1	PEAKS
Heat shock protein beta-1 OS=Sus scrofa GN=HSPB1 PE=2 SV=1 - [HSPB1_PIG]	ProteomeDiscoverer
Heat shock protein HSP 90-alpha OS=Homo sapiens GN=HSP90AA1 PE=1 SV=5	PEAKS
Heat shock protein HSP 90-alpha OS=Homo sapiens GN=HSP90AA1 PE=1 SV=5 - [HS90A_HUMAN]	ProteomeDiscoverer
Heat shock protein HSP 90-alpha OS=Sus scrofa GN=HSP90AA1 PE=2 SV=3	PEAKS
Heat shock protein HSP 90-beta OS=Homo sapiens GN=HSP90AB1 PE=1 SV=4	PEAKS
Heat shock protein HSP 90-beta OS=Homo sapiens GN=HSP90AB1 PE=1 SV=4 - [HS90B_HUMAN]	ProteomeDiscoverer
Heat shock-related 70 kDa protein 2 OS=Homo sapiens GN=HSPA2 PE=1 SV=1	PEAKS
Heat shock-related 70 kDa protein 2 OS=Homo sapiens GN=HSPA2 PE=1 SV=1 - [HSP72_HUMAN]	ProteomeDiscoverer
Hedgehog-interacting protein OS=Homo sapiens GN=HHIP PE=1 SV=3	PEAKS
Helicase ARIP4 OS=Homo sapiens GN=RAD54L2 PE=1 SV=4	PEAKS
Helicase SKI2W OS=Homo sapiens GN=SKIV2L PE=1 SV=3	PEAKS
Helicase with zinc finger domain 2 OS=Homo sapiens GN=HELZ2 PE=1 SV=6	PEAKS
Helicase-like transcription factor OS=Homo sapiens GN=HLTF PE=1 SV=2	PEAKS
Hemicentin-1 OS=Homo sapiens GN=HMCN1 PE=1 SV=2	PEAKS
Hemicentin-2 OS=Homo sapiens GN=HMCN2 PE=2 SV=3	PEAKS
Hemoglobin subunit alpha OS=Homo sapiens GN=HBA1 PE=1 SV=2	PEAKS
Hemoglobin subunit alpha OS=Sus scrofa GN=HBA PE=1 SV=1	PEAKS
Hemoglobin subunit alpha OS=Sus scrofa GN=HBA PE=1 SV=1 - [HBA_PIG]	ProteomeDiscoverer
Hemoglobin subunit beta OS=Sus scrofa GN=HBB PE=1 SV=3	PEAKS
Hemoglobin subunit beta OS=Sus scrofa GN=HBB PE=1 SV=3 - [HBB_PIG]	ProteomeDiscoverer
Hemoglobin subunit delta OS=Homo sapiens GN=HBD PE=1 SV=2	PEAKS
Hemoglobin subunit epsilon OS=Sus scrofa GN=HBE1 PE=1 SV=3	PEAKS
Hemopexin OS=Sus scrofa GN=HPX PE=1 SV=1	PEAKS
Hemopexin OS=Sus scrofa GN=HPX PE=1 SV=1 - [HEMO_PIG]	ProteomeDiscoverer
Heparin-binding growth factor 1 OS=Homo sapiens GN=FGF1 PE=1 SV=1 - [FGF1_HUMAN]	ProteomeDiscoverer
Hepatoma-derived growth factor-related protein 2 OS=Homo sapiens GN=HDGFRP2 PE=1 SV=1	PEAKS
Hepatoma-derived growth factor-related protein 3 OS=Homo sapiens GN=HDGFRP3 PE=1 SV=1	PEAKS
Hepatoma-derived growth factor-related protein 3 OS=Homo sapiens GN=HDGFRP3 PE=1 SV=1 - [HDGR3_HUMAN]	ProteomeDiscoverer
Hermansky-Pudlak syndrome 3 protein OS=Homo sapiens GN=HPS3 PE=1 SV=1	PEAKS
Heterochromatin protein 1-binding protein 3 OS=Homo sapiens GN=HP1BP3 PE=1 SV=1	PEAKS
Heterogeneous nuclear ribonucleoprotein A/B OS=Homo sapiens GN=HNRNPAB PE=1 SV=2	PEAKS
Heterogeneous nuclear ribonucleoprotein A0 OS=Homo sapiens GN=HNRNPA0 PE=1 SV=1	PEAKS
Heterogeneous nuclear ribonucleoprotein A1 OS=Homo sapiens GN=HNRNPA1 PE=1 SV=5	PEAKS
Heterogeneous nuclear ribonucleoprotein A1-like 2 OS=Homo sapiens GN=HNRNPA1L2 PE=2 SV=2 - [RA1L2_HUMAN]	ProteomeDiscoverer
Heterogeneous nuclear ribonucleoprotein A3 OS=Homo sapiens GN=HNRNPA3 PE=1 SV=2	PEAKS
Heterogeneous nuclear ribonucleoprotein A3 OS=Homo sapiens GN=HNRNPA3 PE=1 SV=2 - [ROA3_HUMAN]	ProteomeDiscoverer
Heterogeneous nuclear ribonucleoprotein D0 OS=Homo sapiens GN=HNRNPD PE=1 SV=1	PEAKS
Heterogeneous nuclear ribonucleoprotein D0 OS=Homo sapiens GN=HNRNPD PE=1 SV=1 - [HNRPD_HUMAN]	ProteomeDiscoverer
Heterogeneous nuclear ribonucleoprotein D-like OS=Homo sapiens GN=HNRNPDL PE=1 SV=3	PEAKS
Heterogeneous nuclear ribonucleoprotein F OS=Homo sapiens GN=HNRNPF PE=1 SV=3	PEAKS
Heterogeneous nuclear ribonucleoprotein F OS=Homo sapiens GN=HNRNPF PE=1 SV=3 - [HNRPF_HUMAN]	ProteomeDiscoverer
Heterogeneous nuclear ribonucleoprotein H OS=Homo sapiens GN=HNRNPH1 PE=1 SV=4	PEAKS
Heterogeneous nuclear ribonucleoprotein H OS=Homo sapiens GN=HNRNPH1 PE=1 SV=4 - [HNRH1_HUMAN]	ProteomeDiscoverer
Heterogeneous nuclear ribonucleoprotein H2 OS=Homo sapiens GN=HNRNPH2 PE=1 SV=1	PEAKS
Heterogeneous nuclear ribonucleoprotein H3 OS=Homo sapiens GN=HNRNPH3 PE=1 SV=2	PEAKS
Heterogeneous nuclear ribonucleoprotein H3 OS=Homo sapiens GN=HNRNPH3 PE=1 SV=2 - [HNRH3_HUMAN]	ProteomeDiscoverer
Heterogeneous nuclear ribonucleoprotein K OS=Homo sapiens GN=HNRNPK PE=1 SV=1	PEAKS
Heterogeneous nuclear ribonucleoprotein K OS=Mus musculus GN=Hnrnpk PE=1 SV=1 - [HNRPK_MOUSE]	ProteomeDiscoverer
Heterogeneous nuclear ribonucleoprotein L OS=Homo sapiens GN=HNRNPL PE=1 SV=2	PEAKS
Heterogeneous nuclear ribonucleoprotein L OS=Homo sapiens GN=HNRNPL PE=1 SV=2 - [HNRPL_HUMAN]	ProteomeDiscoverer
Heterogeneous nuclear ribonucleoprotein M OS=Homo sapiens GN=HNRNPM PE=1 SV=3	PEAKS
Heterogeneous nuclear ribonucleoprotein M OS=Homo sapiens GN=HNRNPM PE=1 SV=3 - [HNRPM_HUMAN]	ProteomeDiscoverer
Heterogeneous nuclear ribonucleoprotein Q OS=Homo sapiens GN=SYNCRIP PE=1 SV=2	PEAKS
Heterogeneous nuclear ribonucleoprotein R OS=Homo sapiens GN=HNRNPR PE=1 SV=1	PEAKS
Heterogeneous nuclear ribonucleoprotein R OS=Homo sapiens GN=HNRNPR PE=1 SV=1 - [HNRPR_HUMAN]	ProteomeDiscoverer
Heterogeneous nuclear ribonucleoprotein U OS=Homo sapiens GN=HNRNPU PE=1 SV=6	PEAKS
Heterogeneous nuclear ribonucleoprotein U OS=Homo sapiens GN=HNRNPU PE=1 SV=6 - [HNRPU_HUMAN]	ProteomeDiscoverer
Heterogeneous nuclear ribonucleoprotein U-like protein 2 OS=Homo sapiens GN=HNRNPUL2 PE=1 SV=1	PEAKS
Heterogeneous nuclear ribonucleoproteins A2/B1 OS=Homo sapiens GN=HNRNPA2B1 PE=1 SV=2	PEAKS
Heterogeneous nuclear ribonucleoproteins A2/B1 OS=Homo sapiens GN=HNRNPA2B1 PE=1 SV=2 - [ROA2_HUMAN]	ProteomeDiscoverer
Heterogeneous nuclear ribonucleoproteins C1/C2 OS=Homo sapiens GN=HNRNPC PE=1 SV=4	PEAKS
Heterogeneous nuclear ribonucleoproteins C1/C2 OS=Homo sapiens GN=HNRNPC PE=1 SV=4 - [HNRPC_HUMAN]	ProteomeDiscoverer
Hexokinase-1 OS=Homo sapiens GN=HK1 PE=1 SV=3	PEAKS
Hexokinase-1 OS=Homo sapiens GN=HK1 PE=1 SV=3 - [HXK1_HUMAN]	ProteomeDiscoverer
HHIP-like protein 2 OS=Homo sapiens GN=HHIPL2 PE=1 SV=1	PEAKS
High mobility group protein B1 OS=Callithrix jacchus GN=HMGB1 PE=3 SV=1 - [HMGB1_CALJA]	ProteomeDiscoverer
High mobility group protein B1 OS=Homo sapiens GN=HMGB1 PE=1 SV=3	PEAKS
High mobility group protein B1 OS=Sus scrofa GN=HMGB1 PE=2 SV=3	PEAKS
Histone acetyltransferase KAT6B OS=Homo sapiens GN=KAT6B PE=1 SV=3	PEAKS
Histone acetyltransferase KAT8 OS=Homo sapiens GN=KAT8 PE=1 SV=2	PEAKS
Histone acetyltransferase p300 OS=Homo sapiens GN=EP300 PE=1 SV=2	PEAKS
Histone deacetylase 4 OS=Homo sapiens GN=HDAC4 PE=1 SV=3	PEAKS
Histone deacetylase 7 OS=Homo sapiens GN=HDAC7 PE=1 SV=2	PEAKS
Histone demethylase UTY OS=Homo sapiens GN=UTY PE=1 SV=2	PEAKS
Histone H1.0 OS=Homo sapiens GN=H1F0 PE=1 SV=3	PEAKS
Histone H1.0 OS=Homo sapiens GN=H1F0 PE=1 SV=3 - [H10_HUMAN]	ProteomeDiscoverer
Histone H1.1 OS=Homo sapiens GN=HIST1H1A PE=1 SV=3	PEAKS
Histone H1.2 OS=Homo sapiens GN=HIST1H1C PE=1 SV=2	PEAKS
Histone H1.2 OS=Homo sapiens GN=HIST1H1C PE=1 SV=2 - [H12_HUMAN]	ProteomeDiscoverer
Histone H1.3 OS=Homo sapiens GN=HIST1H1D PE=1 SV=2	PEAKS
Histone H1.4 OS=Homo sapiens GN=HIST1H1E PE=1 SV=2	PEAKS
Histone H1.5 OS=Homo sapiens GN=HIST1H1B PE=1 SV=3	PEAKS
Histone H1.5 OS=Homo sapiens GN=HIST1H1B PE=1 SV=3 - [H15_HUMAN]	ProteomeDiscoverer
Histone H1oo OS=Homo sapiens GN=H1FOO PE=2 SV=1	PEAKS
Histone H1t OS=Homo sapiens GN=HIST1H1T PE=2 SV=4	PEAKS
Histone H1t OS=Sus scrofa GN=HIST1H1T PE=1 SV=1	PEAKS
Histone H1x OS=Homo sapiens GN=H1FX PE=1 SV=1	PEAKS
Histone H1x OS=Homo sapiens GN=H1FX PE=1 SV=1 - [H1X_HUMAN]	ProteomeDiscoverer
Histone H2A type 1 OS=Homo sapiens GN=HIST1H2AG PE=1 SV=2	PEAKS
Histone H2A type 1-A OS=Homo sapiens GN=HIST1H2AA PE=1 SV=3	PEAKS
Histone H2A type 1-C OS=Homo sapiens GN=HIST1H2AC PE=1 SV=3	PEAKS
Histone H2A type 1-C OS=Homo sapiens GN=HIST1H2AC PE=1 SV=3 - [H2A1C_HUMAN]	ProteomeDiscoverer
Histone H2A type 1-H OS=Homo sapiens GN=HIST1H2AH PE=1 SV=3	PEAKS
Histone H2A type 1-H OS=Homo sapiens GN=HIST1H2AH PE=1 SV=3 - [H2A1H_HUMAN]	ProteomeDiscoverer
Histone H2A type 1-J OS=Homo sapiens GN=HIST1H2AJ PE=1 SV=3	PEAKS
Histone H2A type 2-A OS=Homo sapiens GN=HIST2H2AA3 PE=1 SV=3	PEAKS
Histone H2A type 2-B OS=Homo sapiens GN=HIST2H2AB PE=1 SV=3	PEAKS
Histone H2A type 2-B OS=Homo sapiens GN=HIST2H2AB PE=1 SV=3 - [H2A2B_HUMAN]	ProteomeDiscoverer
Histone H2A.V OS=Bos taurus GN=H2AFV PE=2 SV=3 - [H2AV_BOVIN]	ProteomeDiscoverer
Histone H2A.V OS=Homo sapiens GN=H2AFV PE=1 SV=3	PEAKS
Histone H2A.Z OS=Homo sapiens GN=H2AFZ PE=1 SV=2	PEAKS
Histone H2AX OS=Homo sapiens GN=H2AFX PE=1 SV=2	PEAKS
Histone H2B type 1-A OS=Homo sapiens GN=HIST1H2BA PE=1 SV=3	PEAKS
Histone H2B type 1-B OS=Homo sapiens GN=HIST1H2BB PE=1 SV=2	PEAKS
Histone H2B type 1-C/E/G OS=Mus musculus GN=Hist1h2bc PE=1 SV=3 - [H2B1C_MOUSE]	ProteomeDiscoverer
Histone H2B type 1-D OS=Homo sapiens GN=HIST1H2BD PE=1 SV=2	PEAKS
Histone H2B type 1-J OS=Homo sapiens GN=HIST1H2BJ PE=1 SV=3	PEAKS
Histone H2B type 1-J OS=Homo sapiens GN=HIST1H2BJ PE=1 SV=3 - [H2B1J_HUMAN]	ProteomeDiscoverer
Histone H2B type 1-O OS=Homo sapiens GN=HIST1H2BO PE=1 SV=3	PEAKS
Histone H2B type 2-E OS=Homo sapiens GN=HIST2H2BE PE=1 SV=3	PEAKS
Histone H2B type F-S OS=Homo sapiens GN=H2BFS PE=1 SV=2	PEAKS
Histone H3.1 OS=Homo sapiens GN=HIST1H3A PE=1 SV=2	PEAKS
Histone H3.1 OS=Mus musculus GN=Hist1h3a PE=1 SV=2 - [H31_MOUSE]	ProteomeDiscoverer
Histone H3.1t OS=Homo sapiens GN=HIST3H3 PE=1 SV=3	PEAKS
Histone H3.2 OS=Homo sapiens GN=HIST2H3A PE=1 SV=3	PEAKS
Histone H3.3 OS=Homo sapiens GN=H3F3A PE=1 SV=2	PEAKS
Histone H3.3 OS=Sus scrofa GN=H3F3A PE=2 SV=3	PEAKS
Histone H4 OS=Homo sapiens GN=HIST1H4A PE=1 SV=2	PEAKS
Histone H4 OS=Mus musculus GN=Hist1h4a PE=1 SV=2 - [H4_MOUSE]	ProteomeDiscoverer
Histone H4 OS=Sus scrofa PE=1 SV=2	PEAKS
Histone-lysine N-methyltransferase H3 lysine-36 and H4 lysine-20 specific OS=Homo sapiens GN=NSD1 PE=1 SV=1	PEAKS
Histone-lysine N-methyltransferase 2A OS=Homo sapiens GN=KMT2A PE=1 SV=5	PEAKS
Histone-lysine N-methyltransferase 2C OS=Homo sapiens GN=KMT2C PE=1 SV=3	PEAKS
Histone-lysine N-methyltransferase ASH1L OS=Homo sapiens GN=ASH1L PE=1 SV=2	PEAKS
Histone-lysine N-methyltransferase EHMT1 OS=Homo sapiens GN=EHMT1 PE=1 SV=4	PEAKS
Histone-lysine N-methyltransferase SETD1B OS=Homo sapiens GN=SETD1B PE=1 SV=3	PEAKS
HLA class I histocompatibility antigen A-32 alpha chain OS=Homo sapiens GN=HLA-A PE=1 SV=2	PEAKS
HLA class I histocompatibility antigen A-74 alpha chain OS=Homo sapiens GN=HLA-A PE=1 SV=1	PEAKS
HLA class I histocompatibility antigen B-13 alpha chain OS=Homo sapiens GN=HLA-B PE=1 SV=1	PEAKS
HLA class I histocompatibility antigen Cw-12 alpha chain OS=Homo sapiens GN=HLA-C PE=1 SV=2	PEAKS
HLA class I histocompatibility antigen Cw-14 alpha chain OS=Homo sapiens GN=HLA-C PE=1 SV=2	PEAKS
HLA class I histocompatibility antigen Cw-15 alpha chain OS=Homo sapiens GN=HLA-C PE=1 SV=1	PEAKS
HLA class I histocompatibility antigen Cw-16 alpha chain OS=Homo sapiens GN=HLA-C PE=1 SV=1	PEAKS
HLA class I histocompatibility antigen Cw-17 alpha chain OS=Homo sapiens GN=HLA-C PE=1 SV=1	PEAKS
HLA class I histocompatibility antigen Cw-3 alpha chain OS=Homo sapiens GN=HLA-C PE=1 SV=2	PEAKS
HLA class I histocompatibility antigen Cw-4 alpha chain OS=Homo sapiens GN=HLA-C PE=1 SV=1	PEAKS
HLA class I histocompatibility antigen, B-15 alpha chain OS=Homo sapiens GN=HLA-B PE=1 SV=2 - [1B15_HUMAN]	ProteomeDiscoverer
HMG domain-containing protein 3 OS=Homo sapiens GN=HMGXB3 PE=2 SV=2	PEAKS
Homeobox even-skipped homolog protein 2 OS=Homo sapiens GN=EVX2 PE=2 SV=2	PEAKS
Homeobox protein BarH-like 1 OS=Homo sapiens GN=BARX1 PE=1 SV=2	PEAKS
Homeobox protein cut-like 2 OS=Homo sapiens GN=CUX2 PE=1 SV=4	PEAKS
Homeodomain-interacting protein kinase 2 OS=Homo sapiens GN=HIPK2 PE=1 SV=2	PEAKS
Hornerin OS=Homo sapiens GN=HRNR PE=1 SV=2	PEAKS
Hornerin OS=Homo sapiens GN=HRNR PE=1 SV=2 - [HORN_HUMAN]	ProteomeDiscoverer
Host cell factor 1 OS=Homo sapiens GN=HCFC1 PE=1 SV=2	PEAKS
Huntingtin OS=Homo sapiens GN=HTT PE=1 SV=2	PEAKS
Huntingtin-interacting protein 1-related protein OS=Homo sapiens GN=HIP1R PE=1 SV=2	PEAKS
Hyaluronan mediated motility receptor OS=Homo sapiens GN=HMMR PE=1 SV=2	PEAKS
Hydrocephalus-inducing protein homolog OS=Homo sapiens GN=HYDIN PE=1 SV=3	PEAKS
Hydroxyacyl-coenzyme A dehydrogenase mitochondrial OS=Sus scrofa GN=HADH PE=1 SV=2	PEAKS
Hydroxyacyl-coenzyme A dehydrogenase, mitochondrial OS=Sus scrofa GN=HADH PE=1 SV=2 - [HCDH_PIG]	ProteomeDiscoverer
Hypoxanthine-guanine phosphoribosyltransferase OS=Sus scrofa GN=HPRT1 PE=2 SV=3	PEAKS
Hypoxia up-regulated protein 1 OS=Homo sapiens GN=HYOU1 PE=1 SV=1	PEAKS
Ig gamma-2 chain C region OS=Homo sapiens GN=IGHG2 PE=1 SV=2	PEAKS
Ig gamma-2 chain C region OS=Homo sapiens GN=IGHG2 PE=1 SV=2 - [IGHG2_HUMAN]	ProteomeDiscoverer
Ig kappa chain V-II region MIL OS=Homo sapiens PE=1 SV=1 - [KV203_HUMAN]	ProteomeDiscoverer
Ig kappa chain V-II region TEW OS=Homo sapiens PE=1 SV=1 - [KV204_HUMAN]	ProteomeDiscoverer
Ig lambda chain C region OS=Sus scrofa PE=1 SV=1	PEAKS
Ig lambda chain C region OS=Sus scrofa PE=1 SV=1 - [LAC_PIG]	ProteomeDiscoverer
IgGFc-binding protein OS=Homo sapiens GN=FCGBP PE=1 SV=3	PEAKS
Immunoglobulin heavy variable 3-23 OS=Homo sapiens GN=IGHV3-23 PE=1 SV=2	PEAKS
Immunoglobulin heavy variable 3-66 OS=Homo sapiens GN=IGHV3-66 PE=3 SV=1	PEAKS
Immunoglobulin kappa variable 2D-26 OS=Homo sapiens GN=IGKV2D-26 PE=3 SV=1	PEAKS
Immunoglobulin superfamily DCC subclass member 3 OS=Homo sapiens GN=IGDCC3 PE=2 SV=2	PEAKS
Immunoglobulin superfamily member 10 OS=Homo sapiens GN=IGSF10 PE=2 SV=1	PEAKS
Immunoglobulin superfamily member 2 OS=Homo sapiens GN=CD101 PE=1 SV=2	PEAKS
Immunoglobulin superfamily member 6 OS=Homo sapiens GN=IGSF6 PE=2 SV=2	PEAKS
Importin subunit beta-1 OS=Homo sapiens GN=KPNB1 PE=1 SV=2	PEAKS
Importin-4 OS=Homo sapiens GN=IPO4 PE=1 SV=2	PEAKS
Importin-5 OS=Homo sapiens GN=IPO5 PE=1 SV=4	PEAKS
Inactive phospholipase C-like protein 1 OS=Homo sapiens GN=PLCL1 PE=1 SV=3	PEAKS
Inactive ubiquitin carboxyl-terminal hydrolase 54 OS=Homo sapiens GN=USP54 PE=1 SV=4	PEAKS
InaD-like protein OS=Homo sapiens GN=PATJ PE=1 SV=3	PEAKS
Inhibitor of Bruton tyrosine kinase OS=Homo sapiens GN=IBTK PE=1 SV=3	PEAKS
Inhibitor of carbonic anhydrase OS=Sus scrofa GN=ICA PE=1 SV=1	PEAKS
Inhibitor of nuclear factor kappa-B kinase-interacting protein OS=Homo sapiens GN=IKBIP PE=1 SV=1	PEAKS
Inner nuclear membrane protein Man1 OS=Homo sapiens GN=LEMD3 PE=1 SV=2	PEAKS
Inositol 1 4 5-trisphosphate receptor type 1 OS=Homo sapiens GN=ITPR1 PE=1 SV=3	PEAKS
Inositol 1 4 5-trisphosphate receptor type 2 OS=Homo sapiens GN=ITPR2 PE=1 SV=2	PEAKS
Inositol 1 4 5-trisphosphate receptor type 3 OS=Homo sapiens GN=ITPR3 PE=1 SV=2	PEAKS
Inositol 1 4 5-trisphosphate receptor-interacting protein-like 1 OS=Homo sapiens GN=ITPRIPL1 PE=1 SV=1	PEAKS
Inositol 1 4 5-trisphosphate receptor-interacting protein-like 2 OS=Homo sapiens GN=ITPRIPL2 PE=1 SV=1	PEAKS
Inositol 1,4,5-trisphosphate receptor type 1 OS=Homo sapiens GN=ITPR1 PE=1 SV=3 - [ITPR1_HUMAN]	ProteomeDiscoverer
Inositol hexakisphosphate and diphosphoinositol-pentakisphosphate kinase 1 OS=Homo sapiens GN=PPIP5K1 PE=1 SV=1	PEAKS
Inositol polyphosphate 1-phosphatase OS=Homo sapiens GN=INPP1 PE=1 SV=1	PEAKS
Inositol-3-phosphate synthase 1 OS=Homo sapiens GN=ISYNA1 PE=1 SV=1	PEAKS
Inositol-3-phosphate synthase 1 OS=Homo sapiens GN=ISYNA1 PE=1 SV=1 - [INO1_HUMAN]	ProteomeDiscoverer
Insulin receptor OS=Homo sapiens GN=INSR PE=1 SV=4	PEAKS
Insulin receptor-related protein OS=Homo sapiens GN=INSRR PE=1 SV=2	PEAKS
Insulin-like growth factor 2 mRNA-binding protein 2 OS=Homo sapiens GN=IGF2BP2 PE=1 SV=2	PEAKS
Integrator complex subunit 1 OS=Homo sapiens GN=INTS1 PE=1 SV=2	PEAKS
Integrator complex subunit 6-like OS=Homo sapiens GN=INTS6L PE=1 SV=1	PEAKS
Integrator complex subunit 8 OS=Homo sapiens GN=INTS8 PE=1 SV=1	PEAKS
Integrin alpha-11 OS=Homo sapiens GN=ITGA11 PE=1 SV=2	PEAKS
Integrin alpha-3 OS=Homo sapiens GN=ITGA3 PE=1 SV=5	PEAKS
Integrin alpha-6 OS=Homo sapiens GN=ITGA6 PE=1 SV=5 - [ITA6_HUMAN]	ProteomeDiscoverer
Integrin alpha-D OS=Homo sapiens GN=ITGAD PE=1 SV=2	PEAKS
Integrin alpha-L OS=Homo sapiens GN=ITGAL PE=1 SV=3	PEAKS
Integrin alpha-V OS=Homo sapiens GN=ITGAV PE=1 SV=2	PEAKS
Integrin alpha-X OS=Homo sapiens GN=ITGAX PE=1 SV=3	PEAKS
Integrin beta-1 OS=Sus scrofa GN=ITGB1 PE=2 SV=1	PEAKS
Integrin beta-1 OS=Sus scrofa GN=ITGB1 PE=2 SV=1 - [ITB1_PIG]	ProteomeDiscoverer
Integrin beta-2 OS=Homo sapiens GN=ITGB2 PE=1 SV=2	PEAKS
Integrin beta-4 OS=Homo sapiens GN=ITGB4 PE=1 SV=5	PEAKS
Inter-alpha-trypsin inhibitor heavy chain H1 OS=Sus scrofa GN=ITIH1 PE=2 SV=1	PEAKS
Inter-alpha-trypsin inhibitor heavy chain H2 OS=Homo sapiens GN=ITIH2 PE=1 SV=2	PEAKS
Inter-alpha-trypsin inhibitor heavy chain H2 OS=Sus scrofa GN=ITIH2 PE=2 SV=1	PEAKS
Inter-alpha-trypsin inhibitor heavy chain H4 OS=Sus scrofa GN=ITIH4 PE=1 SV=1	PEAKS
Interferon-induced protein with tetratricopeptide repeats 1B OS=Homo sapiens GN=IFIT1B PE=1 SV=1	PEAKS
Interferon-induced protein with tetratricopeptide repeats 3 OS=Homo sapiens GN=IFIT3 PE=1 SV=1	PEAKS
Interferon-induced very large GTPase 1 OS=Homo sapiens GN=GVINP1 PE=2 SV=2	PEAKS
Interferon-inducible GTPase 5 OS=Homo sapiens GN=IRGC PE=2 SV=1	PEAKS
Interferon-inducible GTPase 5 OS=Homo sapiens GN=IRGC PE=2 SV=1 - [IIGP5_HUMAN]	ProteomeDiscoverer
Interferon-related developmental regulator 1 OS=Homo sapiens GN=IFRD1 PE=1 SV=4	PEAKS
Interleukin enhancer-binding factor 2 OS=Homo sapiens GN=ILF2 PE=1 SV=2	PEAKS
Interleukin enhancer-binding factor 2 OS=Mus musculus GN=Ilf2 PE=1 SV=1 - [ILF2_MOUSE]	ProteomeDiscoverer
Interleukin enhancer-binding factor 3 OS=Homo sapiens GN=ILF3 PE=1 SV=3	PEAKS
Interleukin enhancer-binding factor 3 OS=Homo sapiens GN=ILF3 PE=1 SV=3 - [ILF3_HUMAN]	ProteomeDiscoverer
Interleukin-1 receptor-associated kinase 1 OS=Homo sapiens GN=IRAK1 PE=1 SV=2	PEAKS
Interleukin-1 receptor-like 2 OS=Homo sapiens GN=IL1RL2 PE=1 SV=2	PEAKS
Interphotoreceptor matrix proteoglycan 1 OS=Homo sapiens GN=IMPG1 PE=1 SV=2	PEAKS
Intersectin-1 OS=Homo sapiens GN=ITSN1 PE=1 SV=3	PEAKS
Intraflagellar transport protein 172 homolog OS=Homo sapiens GN=IFT172 PE=1 SV=2	PEAKS
Intraflagellar transport protein 27 homolog OS=Homo sapiens GN=IFT27 PE=1 SV=1	PEAKS
Intraflagellar transport protein 57 homolog OS=Homo sapiens GN=IFT57 PE=1 SV=1	PEAKS
Intraflagellar transport protein 80 homolog OS=Homo sapiens GN=IFT80 PE=1 SV=3	PEAKS
Intraflagellar transport protein 88 homolog OS=Homo sapiens GN=IFT88 PE=2 SV=2	PEAKS
Intron-binding protein aquarius OS=Homo sapiens GN=AQR PE=1 SV=4	PEAKS
Inversin OS=Homo sapiens GN=INVS PE=1 SV=2	PEAKS
Iporin OS=Homo sapiens GN=RUSC2 PE=1 SV=3	PEAKS
IQ domain-containing protein D OS=Homo sapiens GN=IQCD PE=2 SV=2	PEAKS
IQ domain-containing protein E OS=Homo sapiens GN=IQCE PE=1 SV=2	PEAKS
IQ domain-containing protein G OS=Homo sapiens GN=IQCG PE=1 SV=1	PEAKS
Isocitrate dehydrogenase [NAD] subunit alpha mitochondrial OS=Homo sapiens GN=IDH3A PE=1 SV=1	PEAKS
Isocitrate dehydrogenase [NAD] subunit alpha, mitochondrial OS=Homo sapiens GN=IDH3A PE=1 SV=1 - [IDH3A_HUMAN]	ProteomeDiscoverer
Isocitrate dehydrogenase [NAD] subunit beta mitochondrial OS=Homo sapiens GN=IDH3B PE=1 SV=2	PEAKS
Isocitrate dehydrogenase [NADP] mitochondrial (Fragment) OS=Sus scrofa GN=IDH2 PE=1 SV=1	PEAKS
Isocitrate dehydrogenase [NADP] mitochondrial OS=Homo sapiens GN=IDH2 PE=1 SV=2	PEAKS
Isocitrate dehydrogenase [NADP] cytoplasmic OS=Homo sapiens GN=IDH1 PE=1 SV=2	PEAKS
Isocitrate dehydrogenase [NADP] cytoplasmic OS=Homo sapiens GN=IDH1 PE=1 SV=2 - [IDHC_HUMAN]	ProteomeDiscoverer
Isocitrate dehydrogenase [NADP], mitochondrial (Fragment) OS=Sus scrofa GN=IDH2 PE=1 SV=1 - [IDHP_PIG]	ProteomeDiscoverer
Isoleucine--tRNA ligase cytoplasmic OS=Homo sapiens GN=IARS PE=1 SV=2	PEAKS
Janus kinase and microtubule-interacting protein 1 OS=Homo sapiens GN=JAKMIP1 PE=1 SV=1	PEAKS
Janus kinase and microtubule-interacting protein 2 OS=Homo sapiens GN=JAKMIP2 PE=1 SV=1	PEAKS
Junction plakoglobin OS=Sus scrofa GN=Jup PE=2 SV=1	PEAKS
Junctional adhesion molecule-like OS=Homo sapiens GN=JAML PE=1 SV=1	PEAKS
Junctional protein associated with coronary artery disease OS=Homo sapiens GN=KIAA1462 PE=1 SV=3	PEAKS
Junction-mediating and -regulatory protein OS=Homo sapiens GN=JMY PE=1 SV=2	PEAKS
Junctophilin-2 OS=Homo sapiens GN=JPH2 PE=1 SV=2	PEAKS
Junctophilin-3 OS=Homo sapiens GN=JPH3 PE=2 SV=2	PEAKS
Kalirin OS=Homo sapiens GN=KALRN PE=1 SV=2	PEAKS
Kallikrein-6 OS=Homo sapiens GN=KLK6 PE=1 SV=1	PEAKS
KAT8 regulatory NSL complex subunit 1 OS=Homo sapiens GN=KANSL1 PE=1 SV=2	PEAKS
KAT8 regulatory NSL complex subunit 1-like protein OS=Homo sapiens GN=KANSL1L PE=1 SV=2	PEAKS
Kazrin OS=Homo sapiens GN=KAZN PE=1 SV=2	PEAKS
Kelch domain-containing protein 7A OS=Homo sapiens GN=KLHDC7A PE=1 SV=5	PEAKS
Kelch repeat and BTB domain-containing protein 11 OS=Homo sapiens GN=KBTBD11 PE=1 SV=1	PEAKS
Kelch repeat and BTB domain-containing protein 3 OS=Homo sapiens GN=KBTBD3 PE=2 SV=2 - [KBTB3_HUMAN]	ProteomeDiscoverer
Kelch-like protein 1 OS=Homo sapiens GN=KLHL1 PE=2 SV=1	PEAKS
Kelch-like protein 35 OS=Homo sapiens GN=KLHL35 PE=1 SV=3	PEAKS
Kelch-like protein 9 OS=Homo sapiens GN=KLHL9 PE=1 SV=2	PEAKS
Keratin type I cuticular Ha2 OS=Homo sapiens GN=KRT32 PE=2 SV=3	PEAKS
Keratin type I cuticular Ha6 OS=Homo sapiens GN=KRT36 PE=2 SV=1	PEAKS
Keratin type I cytoskeletal 10 OS=Homo sapiens GN=KRT10 PE=1 SV=6	PEAKS
Keratin type I cytoskeletal 13 OS=Homo sapiens GN=KRT13 PE=1 SV=4	PEAKS
Keratin type I cytoskeletal 14 OS=Homo sapiens GN=KRT14 PE=1 SV=4	PEAKS
Keratin type I cytoskeletal 15 OS=Homo sapiens GN=KRT15 PE=1 SV=3	PEAKS
Keratin type I cytoskeletal 17 OS=Homo sapiens GN=KRT17 PE=1 SV=2	PEAKS
Keratin type I cytoskeletal 19 OS=Homo sapiens GN=KRT19 PE=1 SV=4	PEAKS
Keratin type I cytoskeletal 23 OS=Homo sapiens GN=KRT23 PE=1 SV=2	PEAKS
Keratin type I cytoskeletal 24 OS=Homo sapiens GN=KRT24 PE=1 SV=1	PEAKS
Keratin type I cytoskeletal 26 OS=Homo sapiens GN=KRT26 PE=1 SV=2	PEAKS
Keratin type I cytoskeletal 27 OS=Homo sapiens GN=KRT27 PE=1 SV=2	PEAKS
Keratin type I cytoskeletal 9 OS=Homo sapiens GN=KRT9 PE=1 SV=3	PEAKS
Keratin type II cuticular Hb4 OS=Homo sapiens GN=KRT84 PE=2 SV=2	PEAKS
Keratin type II cytoskeletal 1 OS=Homo sapiens GN=KRT1 PE=1 SV=6	PEAKS
Keratin type II cytoskeletal 1b OS=Homo sapiens GN=KRT77 PE=2 SV=3	PEAKS
Keratin type II cytoskeletal 2 epidermal OS=Homo sapiens GN=KRT2 PE=1 SV=2	PEAKS
Keratin type II cytoskeletal 2 oral OS=Homo sapiens GN=KRT76 PE=1 SV=2	PEAKS
Keratin type II cytoskeletal 3 OS=Homo sapiens GN=KRT3 PE=1 SV=3	PEAKS
Keratin type II cytoskeletal 4 OS=Homo sapiens GN=KRT4 PE=1 SV=4	PEAKS
Keratin type II cytoskeletal 5 OS=Homo sapiens GN=KRT5 PE=1 SV=3	PEAKS
Keratin type II cytoskeletal 6A OS=Homo sapiens GN=KRT6A PE=1 SV=3	PEAKS
Keratin type II cytoskeletal 6B OS=Homo sapiens GN=KRT6B PE=1 SV=5	PEAKS
Keratin type II cytoskeletal 6C OS=Homo sapiens GN=KRT6C PE=1 SV=3	PEAKS
Keratin type II cytoskeletal 7 OS=Homo sapiens GN=KRT7 PE=1 SV=5	PEAKS
Keratin type II cytoskeletal 72 OS=Homo sapiens GN=KRT72 PE=1 SV=2	PEAKS
Keratin type II cytoskeletal 73 OS=Homo sapiens GN=KRT73 PE=1 SV=1	PEAKS
Keratin type II cytoskeletal 74 OS=Homo sapiens GN=KRT74 PE=1 SV=2	PEAKS
Keratin type II cytoskeletal 75 OS=Homo sapiens GN=KRT75 PE=1 SV=2	PEAKS
Keratin type II cytoskeletal 78 OS=Homo sapiens GN=KRT78 PE=2 SV=2	PEAKS
Keratin type II cytoskeletal 79 OS=Homo sapiens GN=KRT79 PE=1 SV=2	PEAKS
Keratin type II cytoskeletal 8 OS=Homo sapiens GN=KRT8 PE=1 SV=7	PEAKS
Keratin type II cytoskeletal 80 OS=Homo sapiens GN=KRT80 PE=1 SV=2	PEAKS
Keratin, type I cytoskeletal 10 OS=Homo sapiens GN=KRT10 PE=1 SV=6 - [K1C10_HUMAN]	ProteomeDiscoverer
Keratin, type I cytoskeletal 13 OS=Homo sapiens GN=KRT13 PE=1 SV=4 - [K1C13_HUMAN]	ProteomeDiscoverer
Keratin, type I cytoskeletal 14 OS=Homo sapiens GN=KRT14 PE=1 SV=4 - [K1C14_HUMAN]	ProteomeDiscoverer
Keratin, type I cytoskeletal 9 OS=Homo sapiens GN=KRT9 PE=1 SV=3 - [K1C9_HUMAN]	ProteomeDiscoverer
Keratin, type II cytoskeletal 1 OS=Homo sapiens GN=KRT1 PE=1 SV=6 - [K2C1_HUMAN]	ProteomeDiscoverer
Keratin, type II cytoskeletal 1b OS=Homo sapiens GN=KRT77 PE=1 SV=3 - [K2C1B_HUMAN]	ProteomeDiscoverer
Keratin, type II cytoskeletal 2 epidermal OS=Homo sapiens GN=KRT2 PE=1 SV=2 - [K22E_HUMAN]	ProteomeDiscoverer
Keratin, type II cytoskeletal 2 oral OS=Homo sapiens GN=KRT76 PE=1 SV=2 - [K22O_HUMAN]	ProteomeDiscoverer
Keratin, type II cytoskeletal 4 OS=Homo sapiens GN=KRT4 PE=1 SV=4 - [K2C4_HUMAN]	ProteomeDiscoverer
Keratin, type II cytoskeletal 5 OS=Homo sapiens GN=KRT5 PE=1 SV=3 - [K2C5_HUMAN]	ProteomeDiscoverer
Keratin, type II cytoskeletal 6A OS=Homo sapiens GN=KRT6A PE=1 SV=3 - [K2C6A_HUMAN]	ProteomeDiscoverer
Keratin, type II cytoskeletal 6B OS=Homo sapiens GN=KRT6B PE=1 SV=5 - [K2C6B_HUMAN]	ProteomeDiscoverer
Keratin, type II cytoskeletal 7 OS=Homo sapiens GN=KRT7 PE=1 SV=5 - [K2C7_HUMAN]	ProteomeDiscoverer
Keratin, type II cytoskeletal 72 OS=Homo sapiens GN=KRT72 PE=1 SV=2 - [K2C72_HUMAN]	ProteomeDiscoverer
Keratin, type II cytoskeletal 79 OS=Homo sapiens GN=KRT79 PE=1 SV=2 - [K2C79_HUMAN]	ProteomeDiscoverer
Keratocan OS=Homo sapiens GN=KERA PE=1 SV=1	PEAKS
Keratocan OS=Homo sapiens GN=KERA PE=1 SV=1 - [KERA_HUMAN]	ProteomeDiscoverer
Kidney mitochondrial carrier protein 1 OS=Homo sapiens GN=SLC25A30 PE=1 SV=1	PEAKS
Kin of IRRE-like protein 2 OS=Homo sapiens GN=KIRREL2 PE=1 SV=2	PEAKS
Kin of IRRE-like protein 3 OS=Homo sapiens GN=KIRREL3 PE=1 SV=1	PEAKS
Kinase D-interacting substrate of 220 kDa OS=Homo sapiens GN=KIDINS220 PE=1 SV=3	PEAKS
Kinase suppressor of Ras 1 OS=Homo sapiens GN=KSR1 PE=1 SV=3	PEAKS
Kinectin OS=Homo sapiens GN=KTN1 PE=1 SV=1	PEAKS
Kinesin heavy chain isoform 5A OS=Homo sapiens GN=KIF5A PE=1 SV=2	PEAKS
Kinesin heavy chain isoform 5C OS=Homo sapiens GN=KIF5C PE=1 SV=1	PEAKS
Kinesin light chain 1 OS=Homo sapiens GN=KLC1 PE=1 SV=2	PEAKS
Kinesin-1 heavy chain OS=Homo sapiens GN=KIF5B PE=1 SV=1	PEAKS
Kinesin-associated protein 3 OS=Homo sapiens GN=KIFAP3 PE=1 SV=2	PEAKS
Kinesin-like protein KIF14 OS=Homo sapiens GN=KIF14 PE=1 SV=1	PEAKS
Kinesin-like protein KIF18B OS=Homo sapiens GN=KIF18B PE=1 SV=3	PEAKS
Kinesin-like protein KIF1A OS=Homo sapiens GN=KIF1A PE=1 SV=2	PEAKS
Kinesin-like protein KIF20B OS=Homo sapiens GN=KIF20B PE=1 SV=3	PEAKS
Kinesin-like protein KIF21A OS=Homo sapiens GN=KIF21A PE=1 SV=2	PEAKS
Kinesin-like protein KIF21B OS=Homo sapiens GN=KIF21B PE=1 SV=2	PEAKS
Kinesin-like protein KIF22 OS=Homo sapiens GN=KIF22 PE=1 SV=5	PEAKS
Kinesin-like protein KIF24 OS=Homo sapiens GN=KIF24 PE=1 SV=2	PEAKS
Kinesin-like protein KIF25 OS=Homo sapiens GN=KIF25 PE=2 SV=2	PEAKS
Kinesin-like protein KIF26A OS=Homo sapiens GN=KIF26A PE=1 SV=3	PEAKS
Kinesin-like protein KIF27 OS=Homo sapiens GN=KIF27 PE=2 SV=1	PEAKS
Kinesin-like protein KIF28P OS=Homo sapiens GN=KIF28P PE=3 SV=2	PEAKS
Kinesin-like protein KIF2A OS=Homo sapiens GN=KIF2A PE=1 SV=3	PEAKS
Kinesin-like protein KIF3A OS=Homo sapiens GN=KIF3A PE=1 SV=4	PEAKS
Kinesin-like protein KIF3B OS=Homo sapiens GN=KIF3B PE=1 SV=1	PEAKS
Kinesin-like protein KIF3C OS=Homo sapiens GN=KIF3C PE=1 SV=3	PEAKS
Kinesin-like protein KIF6 OS=Homo sapiens GN=KIF6 PE=1 SV=3	PEAKS
Kinesin-like protein KIF7 OS=Homo sapiens GN=KIF7 PE=1 SV=2	PEAKS
Kinesin-like protein KIFC3 OS=Homo sapiens GN=KIFC3 PE=1 SV=4	PEAKS
Kinetochore-associated protein 1 OS=Homo sapiens GN=KNTC1 PE=1 SV=1	PEAKS
KN motif and ankyrin repeat domain-containing protein 1 OS=Homo sapiens GN=KANK1 PE=1 SV=3	PEAKS
KN motif and ankyrin repeat domain-containing protein 4 OS=Homo sapiens GN=KANK4 PE=2 SV=1	PEAKS
Lactase-phlorizin hydrolase OS=Homo sapiens GN=LCT PE=1 SV=3	PEAKS
Lactosylceramide alpha-2 3-sialyltransferase OS=Homo sapiens GN=ST3GAL5 PE=1 SV=4	PEAKS
Lactotransferrin OS=Homo sapiens GN=LTF PE=1 SV=6	PEAKS
Laforin isoform 9 OS=Homo sapiens GN=EPM2A PE=1 SV=1	PEAKS
Lamin-B1 OS=Homo sapiens GN=LMNB1 PE=1 SV=2	PEAKS
Lamin-B1 OS=Homo sapiens GN=LMNB1 PE=1 SV=2 - [LMNB1_HUMAN]	ProteomeDiscoverer
Lamin-B2 OS=Homo sapiens GN=LMNB2 PE=1 SV=4	PEAKS
Laminin subunit alpha-2 OS=Homo sapiens GN=LAMA2 PE=1 SV=4	PEAKS
Laminin subunit alpha-3 OS=Homo sapiens GN=LAMA3 PE=1 SV=2	PEAKS
Laminin subunit alpha-4 OS=Homo sapiens GN=LAMA4 PE=1 SV=4	PEAKS
Laminin subunit alpha-5 OS=Homo sapiens GN=LAMA5 PE=1 SV=8	PEAKS
Laminin subunit beta-1 OS=Homo sapiens GN=LAMB1 PE=1 SV=2	PEAKS
Laminin subunit beta-1 OS=Homo sapiens GN=LAMB1 PE=1 SV=2 - [LAMB1_HUMAN]	ProteomeDiscoverer
Laminin subunit beta-2 OS=Homo sapiens GN=LAMB2 PE=1 SV=2	PEAKS
Laminin subunit beta-4 OS=Homo sapiens GN=LAMB4 PE=2 SV=1	PEAKS
Laminin subunit gamma-1 OS=Homo sapiens GN=LAMC1 PE=1 SV=3	PEAKS
Laminin subunit gamma-1 OS=Homo sapiens GN=LAMC1 PE=1 SV=3 - [LAMC1_HUMAN]	ProteomeDiscoverer
La-related protein 1B OS=Homo sapiens GN=LARP1B PE=1 SV=2	PEAKS
Latent-transforming growth factor beta-binding protein 3 OS=Homo sapiens GN=LTBP3 PE=1 SV=4	PEAKS
Lebercilin OS=Homo sapiens GN=LCA5 PE=1 SV=2	PEAKS
Lebercilin-like protein OS=Homo sapiens GN=LCA5L PE=1 SV=1	PEAKS
Legumain OS=Homo sapiens GN=LGMN PE=1 SV=1	PEAKS
Leiomodin-1 OS=Homo sapiens GN=LMOD1 PE=1 SV=3	PEAKS
Leiomodin-2 OS=Homo sapiens GN=LMOD2 PE=1 SV=2	PEAKS
Leiomodin-3 OS=Homo sapiens GN=LMOD3 PE=1 SV=1	PEAKS
Leishmanolysin-like peptidase OS=Homo sapiens GN=LMLN PE=2 SV=2	PEAKS
Leptin receptor OS=Homo sapiens GN=LEPR PE=1 SV=2	PEAKS
Lethal(3)malignant brain tumor-like protein 3 OS=Homo sapiens GN=L3MBTL3 PE=1 SV=2	PEAKS
LETM1 and EF-hand domain-containing protein 1 mitochondrial OS=Homo sapiens GN=LETM1 PE=1 SV=1	PEAKS
Leucine zipper protein 2 OS=Homo sapiens GN=LUZP2 PE=2 SV=2	PEAKS
Leucine-rich PPR motif-containing protein mitochondrial OS=Homo sapiens GN=LRPPRC PE=1 SV=3	PEAKS
Leucine-rich repeat and coiled-coil domain-containing protein 1 OS=Homo sapiens GN=LRRCC1 PE=1 SV=2	PEAKS
Leucine-rich repeat and guanylate kinase domain-containing protein OS=Homo sapiens GN=LRGUK PE=2 SV=1	PEAKS
Leucine-rich repeat and IQ domain-containing protein 1 OS=Homo sapiens GN=LRRIQ1 PE=2 SV=3	PEAKS
Leucine-rich repeat and IQ domain-containing protein 3 OS=Homo sapiens GN=LRRIQ3 PE=1 SV=1	PEAKS
Leucine-rich repeat neuronal protein 3 OS=Homo sapiens GN=LRRN3 PE=2 SV=1	PEAKS
Leucine-rich repeat protein 1 OS=Homo sapiens GN=LRR1 PE=1 SV=2	PEAKS
Leucine-rich repeat protein SHOC-2 OS=Homo sapiens GN=SHOC2 PE=1 SV=2	PEAKS
Leucine-rich repeat serine/threonine-protein kinase 2 OS=Homo sapiens GN=LRRK2 PE=1 SV=2	PEAKS
Leucine-rich repeat transmembrane neuronal protein 4 OS=Homo sapiens GN=LRRTM4 PE=2 SV=2	PEAKS
Leucine-rich repeat-containing G-protein coupled receptor 6 OS=Homo sapiens GN=LGR6 PE=1 SV=3	PEAKS
Leucine-rich repeat-containing protein 1 OS=Homo sapiens GN=LRRC1 PE=1 SV=1	PEAKS
Leucine-rich repeat-containing protein 43 OS=Homo sapiens GN=LRRC43 PE=2 SV=2	PEAKS
Leucine-rich repeat-containing protein 59 OS=Homo sapiens GN=LRRC59 PE=1 SV=1	PEAKS
Leucine-rich repeats and immunoglobulin-like domains protein 3 OS=Homo sapiens GN=LRIG3 PE=2 SV=1	PEAKS
Leucine--tRNA ligase cytoplasmic OS=Homo sapiens GN=LARS PE=1 SV=2	PEAKS
Leukocyte elastase inhibitor OS=Homo sapiens GN=SERPINB1 PE=1 SV=1	PEAKS
Leukocyte elastase inhibitor OS=Sus scrofa GN=SERPINB1 PE=1 SV=1	PEAKS
Leukocyte elastase inhibitor OS=Sus scrofa GN=SERPINB1 PE=1 SV=1 - [ILEU_PIG]	ProteomeDiscoverer
Leukocyte surface antigen CD47 OS=Sus scrofa GN=CD47 PE=1 SV=1	PEAKS
Leukocyte surface antigen CD47 OS=Sus scrofa GN=CD47 PE=1 SV=1 - [CD47_PIG]	ProteomeDiscoverer
LIM domain only protein 7 OS=Homo sapiens GN=LMO7 PE=1 SV=3	PEAKS
Limbin OS=Homo sapiens GN=EVC2 PE=1 SV=1	PEAKS
LINE-1 retrotransposable element ORF2 protein OS=Homo sapiens PE=1 SV=1	PEAKS
LINE-1 type transposase domain-containing protein 1 OS=Homo sapiens GN=L1TD1 PE=1 SV=1	PEAKS
Lipopolysaccharide-responsive and beige-like anchor protein OS=Homo sapiens GN=LRBA PE=1 SV=4	PEAKS
Lipoxygenase homology domain-containing protein 1 OS=Homo sapiens GN=LOXHD1 PE=2 SV=3	PEAKS
Liprin-alpha-2 OS=Homo sapiens GN=PPFIA2 PE=1 SV=2	PEAKS
LisH domain and HEAT repeat-containing protein KIAA1468 OS=Homo sapiens GN=KIAA1468 PE=1 SV=2	PEAKS
L-lactate dehydrogenase A chain OS=Sus scrofa GN=LDHA PE=1 SV=3	PEAKS
L-lactate dehydrogenase A chain OS=Sus scrofa GN=LDHA PE=1 SV=3 - [LDHA_PIG]	ProteomeDiscoverer
L-lactate dehydrogenase A-like 6B OS=Homo sapiens GN=LDHAL6B PE=1 SV=3	PEAKS
L-lactate dehydrogenase B chain OS=Sus scrofa GN=LDHB PE=1 SV=3	PEAKS
L-lactate dehydrogenase B chain OS=Sus scrofa GN=LDHB PE=1 SV=3 - [LDHB_PIG]	ProteomeDiscoverer
L-lactate dehydrogenase C chain OS=Homo sapiens GN=LDHC PE=1 SV=4	PEAKS
L-lactate dehydrogenase C chain OS=Homo sapiens GN=LDHC PE=2 SV=4 - [LDHC_HUMAN]	ProteomeDiscoverer
LON peptidase N-terminal domain and RING finger protein 2 OS=Homo sapiens GN=LONRF2 PE=2 SV=3	PEAKS
Long-chain fatty acid transport protein 1 OS=Homo sapiens GN=SLC27A1 PE=2 SV=1	PEAKS
Long-chain fatty acid transport protein 4 OS=Homo sapiens GN=SLC27A4 PE=1 SV=1	PEAKS
Long-chain specific acyl-CoA dehydrogenase mitochondrial OS=Homo sapiens GN=ACADL PE=1 SV=2	PEAKS
Long-chain specific acyl-CoA dehydrogenase mitochondrial OS=Sus scrofa GN=ACADL PE=2 SV=1	PEAKS
Long-chain specific acyl-CoA dehydrogenase, mitochondrial OS=Sus scrofa GN=ACADL PE=2 SV=1 - [ACADL_PIG]	ProteomeDiscoverer
Long-chain-fatty-acid--CoA ligase 6 OS=Homo sapiens GN=ACSL6 PE=2 SV=4 - [ACSL6_HUMAN]	ProteomeDiscoverer
Low-density lipoprotein receptor-related protein 11 OS=Homo sapiens GN=LRP11 PE=2 SV=2	PEAKS
Low-density lipoprotein receptor-related protein 1B OS=Homo sapiens GN=LRP1B PE=1 SV=2	PEAKS
Low-density lipoprotein receptor-related protein 2 OS=Homo sapiens GN=LRP2 PE=1 SV=3	PEAKS
Lumican OS=Homo sapiens GN=LUM PE=1 SV=2	PEAKS
Lumican OS=Homo sapiens GN=LUM PE=1 SV=2 - [LUM_HUMAN]	ProteomeDiscoverer
Lymphoid-specific helicase OS=Homo sapiens GN=HELLS PE=1 SV=1	PEAKS
Lysine-specific demethylase 2B OS=Homo sapiens GN=KDM2B PE=1 SV=1	PEAKS
Lysine-specific demethylase 3A OS=Homo sapiens GN=KDM3A PE=1 SV=4	PEAKS
Lysine-specific demethylase 4B OS=Homo sapiens GN=KDM4B PE=1 SV=4	PEAKS
Lysine-specific demethylase 5C OS=Homo sapiens GN=KDM5C PE=1 SV=2	PEAKS
Lysine-specific demethylase 6A OS=Homo sapiens GN=KDM6A PE=1 SV=2	PEAKS
Lysine-specific demethylase 6B OS=Homo sapiens GN=KDM6B PE=1 SV=4	PEAKS
Lysine-specific demethylase 7A OS=Homo sapiens GN=KDM7A PE=1 SV=2	PEAKS
Lysine-specific histone demethylase 1B OS=Homo sapiens GN=KDM1B PE=1 SV=3	PEAKS
Lysosomal alpha-mannosidase OS=Homo sapiens GN=MAN2B1 PE=1 SV=3	PEAKS
Lysosomal-trafficking regulator OS=Homo sapiens GN=LYST PE=1 SV=3	PEAKS
Lysosome membrane protein 2 OS=Homo sapiens GN=SCARB2 PE=1 SV=2	PEAKS
Lysosome membrane protein 2 OS=Homo sapiens GN=SCARB2 PE=1 SV=2 - [SCRB2_HUMAN]	ProteomeDiscoverer
Lysozyme C OS=Homo sapiens GN=LYZ PE=1 SV=1 - [LYSC_HUMAN]	ProteomeDiscoverer
Macoilin OS=Sus scrofa GN=TMEM57 PE=2 SV=1	PEAKS
Macrophage migration inhibitory factor OS=Sus scrofa GN=MIF PE=1 SV=3	PEAKS
Macrophage migration inhibitory factor OS=Sus scrofa GN=MIF PE=1 SV=3 - [MIF_PIG]	ProteomeDiscoverer
Macrophage-capping protein OS=Homo sapiens GN=CAPG PE=1 SV=2	PEAKS
Macrophage-capping protein OS=Homo sapiens GN=CAPG PE=1 SV=2 - [CAPG_HUMAN]	ProteomeDiscoverer
Macrophage-stimulating protein receptor OS=Homo sapiens GN=MST1R PE=1 SV=2	PEAKS
Maestro heat-like repeat-containing protein family member 1 OS=Homo sapiens GN=MROH1 PE=2 SV=3	PEAKS
Maestro heat-like repeat-containing protein family member 2A OS=Homo sapiens GN=MROH2A PE=4 SV=4	PEAKS
Maestro heat-like repeat-containing protein family member 2B OS=Homo sapiens GN=MROH2B PE=2 SV=3	PEAKS
Maestro heat-like repeat-containing protein family member 9 OS=Homo sapiens GN=MROH9 PE=2 SV=1	PEAKS
Magnesium transporter NIPA1 OS=Homo sapiens GN=NIPA1 PE=1 SV=1	PEAKS
Major facilitator superfamily domain-containing protein 3 OS=Homo sapiens GN=MFSD3 PE=2 SV=1	PEAKS
Major vault protein OS=Homo sapiens GN=MVP PE=1 SV=4	PEAKS
Malate dehydrogenase cytoplasmic OS=Sus scrofa GN=MDH1 PE=1 SV=4	PEAKS
Malate dehydrogenase mitochondrial OS=Sus scrofa GN=MDH2 PE=1 SV=2	PEAKS
Malate dehydrogenase, cytoplasmic OS=Sus scrofa GN=MDH1 PE=1 SV=4 - [MDHC_PIG]	ProteomeDiscoverer
Malate dehydrogenase, mitochondrial OS=Sus scrofa GN=MDH2 PE=1 SV=2 - [MDHM_PIG]	ProteomeDiscoverer
Malectin OS=Homo sapiens GN=MLEC PE=1 SV=1	PEAKS
Malectin OS=Homo sapiens GN=MLEC PE=1 SV=1 - [MLEC_HUMAN]	ProteomeDiscoverer
Malignant fibrous histiocytoma-amplified sequence 1 OS=Homo sapiens GN=MFHAS1 PE=1 SV=2	PEAKS
MAM and LDL-receptor class A domain-containing protein 1 OS=Homo sapiens GN=MALRD1 PE=1 SV=4	PEAKS
Manganese-transporting ATPase 13A1 OS=Homo sapiens GN=ATP13A1 PE=1 SV=2	PEAKS
Mannosyl-oligosaccharide 1 2-alpha-mannosidase IA OS=Homo sapiens GN=MAN1A1 PE=1 SV=3	PEAKS
Mannosyl-oligosaccharide glucosidase OS=Homo sapiens GN=MOGS PE=1 SV=5	PEAKS
MAP/microtubule affinity-regulating kinase 4 OS=Homo sapiens GN=MARK4 PE=1 SV=1	PEAKS
MAP7 domain-containing protein 1 OS=Homo sapiens GN=MAP7D1 PE=1 SV=1	PEAKS
MAP7 domain-containing protein 3 OS=Homo sapiens GN=MAP7D3 PE=1 SV=2	PEAKS
Mas-related G-protein coupled receptor member E OS=Homo sapiens GN=MRGPRE PE=2 SV=3 - [MRGRE_HUMAN]	ProteomeDiscoverer
Matrin-3 OS=Homo sapiens GN=MATR3 PE=1 SV=2	PEAKS
Matrin-3 OS=Homo sapiens GN=MATR3 PE=1 SV=2 - [MATR3_HUMAN]	ProteomeDiscoverer
Matrix Gla protein OS=Homo sapiens GN=MGP PE=1 SV=2	PEAKS
Matrix Gla protein OS=Homo sapiens GN=MGP PE=1 SV=2 - [MGP_HUMAN]	ProteomeDiscoverer
Matrix Gla protein OS=Sus scrofa GN=MGP PE=3 SV=1	PEAKS
Matrix metalloproteinase-9 OS=Homo sapiens GN=MMP9 PE=1 SV=3	PEAKS
Matrix-remodeling-associated protein 5 OS=Homo sapiens GN=MXRA5 PE=2 SV=3	PEAKS
MAX gene-associated protein OS=Homo sapiens GN=MGA PE=1 SV=3	PEAKS
MCM domain-containing protein 2 OS=Homo sapiens GN=MCMDC2 PE=1 SV=3	PEAKS
Meckel syndrome type 1 protein OS=Homo sapiens GN=MKS1 PE=1 SV=2	PEAKS
Meckelin OS=Homo sapiens GN=TMEM67 PE=1 SV=2	PEAKS
Mediator of DNA damage checkpoint protein 1 OS=Homo sapiens GN=MDC1 PE=1 SV=3	PEAKS
Mediator of DNA damage checkpoint protein 1 OS=Sus scrofa GN=MDC1 PE=3 SV=1	PEAKS
Mediator of RNA polymerase II transcription subunit 1 OS=Homo sapiens GN=MED1 PE=1 SV=4	PEAKS
Mediator of RNA polymerase II transcription subunit 12 OS=Homo sapiens GN=MED12 PE=1 SV=4	PEAKS
Mediator of RNA polymerase II transcription subunit 14 OS=Homo sapiens GN=MED14 PE=1 SV=2	PEAKS
Mediator of RNA polymerase II transcription subunit 16 OS=Homo sapiens GN=MED16 PE=1 SV=2	PEAKS
Meiosis arrest female protein 1 OS=Homo sapiens GN=KIAA0430 PE=1 SV=6	PEAKS
Meiosis-specific coiled-coil domain-containing protein MEIOC OS=Homo sapiens GN=MEIOC PE=2 SV=3	PEAKS
Meiotic recombination protein REC8 homolog OS=Homo sapiens GN=REC8 PE=1 SV=1	PEAKS
Melanocyte protein PMEL OS=Homo sapiens GN=PMEL PE=1 SV=2	PEAKS
Melanoma inhibitory activity protein 2 OS=Homo sapiens GN=MIA2 PE=1 SV=4	PEAKS
Melanotransferrin OS=Homo sapiens GN=MELTF PE=1 SV=2	PEAKS
Membrane metallo-endopeptidase-like 1 OS=Homo sapiens GN=MMEL1 PE=2 SV=2	PEAKS
Membrane primary amine oxidase OS=Homo sapiens GN=AOC3 PE=1 SV=3	PEAKS
Membrane-associated guanylate kinase WW and PDZ domain-containing protein 1 OS=Homo sapiens GN=MAGI1 PE=1 SV=3	PEAKS
Membrane-associated guanylate kinase WW and PDZ domain-containing protein 2 OS=Homo sapiens GN=MAGI2 PE=1 SV=3	PEAKS
Membrane-associated guanylate kinase WW and PDZ domain-containing protein 3 OS=Homo sapiens GN=MAGI3 PE=1 SV=2	PEAKS
Membrane-associated phosphatidylinositol transfer protein 2 OS=Homo sapiens GN=PITPNM2 PE=1 SV=1	PEAKS
Membrane-associated progesterone receptor component 1 OS=Sus scrofa GN=PGRMC1 PE=1 SV=3	PEAKS
Membrane-associated progesterone receptor component 1 OS=Sus scrofa GN=PGRMC1 PE=1 SV=3 - [PGRC1_PIG]	ProteomeDiscoverer
Membrane-associated progesterone receptor component 2 OS=Homo sapiens GN=PGRMC2 PE=1 SV=1	PEAKS
Membrane-associated progesterone receptor component 2 OS=Homo sapiens GN=PGRMC2 PE=1 SV=1 - [PGRC2_HUMAN]	ProteomeDiscoverer
Menin OS=Homo sapiens GN=MEN1 PE=1 SV=4	PEAKS
Metabotropic glutamate receptor 1 OS=Homo sapiens GN=GRM1 PE=1 SV=3	PEAKS
Metabotropic glutamate receptor 3 OS=Homo sapiens GN=GRM3 PE=1 SV=2	PEAKS
Metabotropic glutamate receptor 5 OS=Homo sapiens GN=GRM5 PE=1 SV=2	PEAKS
Metal transporter CNNM2 OS=Homo sapiens GN=CNNM2 PE=1 SV=2	PEAKS
Metal transporter CNNM3 OS=Homo sapiens GN=CNNM3 PE=1 SV=1	PEAKS
Metalloreductase STEAP2 OS=Homo sapiens GN=STEAP2 PE=1 SV=3	PEAKS
Metastasis suppressor protein 1 OS=Homo sapiens GN=MTSS1 PE=1 SV=2	PEAKS
Metastasis-associated in colon cancer protein 1 OS=Homo sapiens GN=MACC1 PE=1 SV=2	PEAKS
Methenyltetrahydrofolate synthase domain-containing protein OS=Homo sapiens GN=MTHFSD PE=1 SV=2	PEAKS
Methionine--tRNA ligase cytoplasmic OS=Homo sapiens GN=MARS PE=1 SV=2	PEAKS
Methylcrotonoyl-CoA carboxylase beta chain mitochondrial OS=Homo sapiens GN=MCCC2 PE=1 SV=1	PEAKS
Methylcytosine dioxygenase TET1 OS=Homo sapiens GN=TET1 PE=1 SV=2	PEAKS
Methylcytosine dioxygenase TET2 OS=Homo sapiens GN=TET2 PE=1 SV=3	PEAKS
Methylmalonate-semialdehyde dehydrogenase [acylating] mitochondrial OS=Homo sapiens GN=ALDH6A1 PE=1 SV=2	PEAKS
Methylmalonate-semialdehyde dehydrogenase [acylating], mitochondrial OS=Homo sapiens GN=ALDH6A1 PE=1 SV=2 - [MMSA_HUMAN]	ProteomeDiscoverer
Methyltransferase-like protein 4 OS=Homo sapiens GN=METTL4 PE=2 SV=3	PEAKS
Methyltransferase-like protein 7A OS=Homo sapiens GN=METTL7A PE=1 SV=1	PEAKS
Methyltransferase-like protein 7A OS=Homo sapiens GN=METTL7A PE=1 SV=1 - [MET7A_HUMAN]	ProteomeDiscoverer
MHC class II transactivator OS=Homo sapiens GN=CIITA PE=1 SV=3	PEAKS
MICOS complex subunit MIC13 OS=Homo sapiens GN=MIC13 PE=1 SV=1	PEAKS
MICOS complex subunit MIC13 OS=Sus scrofa GN=MIC13 PE=3 SV=1	PEAKS
MICOS complex subunit MIC60 OS=Homo sapiens GN=IMMT PE=1 SV=1	PEAKS
Microfibril-associated glycoprotein 4 OS=Homo sapiens GN=MFAP4 PE=1 SV=2	PEAKS
Microsomal glutathione S-transferase 1 OS=Homo sapiens GN=MGST1 PE=1 SV=1	PEAKS
Microsomal glutathione S-transferase 1 OS=Homo sapiens GN=MGST1 PE=1 SV=1 - [MGST1_HUMAN]	ProteomeDiscoverer
Microsomal glutathione S-transferase 1 OS=Sus scrofa GN=MGST1 PE=2 SV=3	PEAKS
Microsomal glutathione S-transferase 3 OS=Homo sapiens GN=MGST3 PE=1 SV=1	PEAKS
Microsomal glutathione S-transferase 3 OS=Homo sapiens GN=MGST3 PE=1 SV=1 - [MGST3_HUMAN]	ProteomeDiscoverer
Microtubule cross-linking factor 1 OS=Homo sapiens GN=MTCL1 PE=1 SV=5	PEAKS
Microtubule-actin cross-linking factor 1 isoforms 1/2/3/5 OS=Homo sapiens GN=MACF1 PE=1 SV=4	PEAKS
Microtubule-associated protein 1A OS=Homo sapiens GN=MAP1A PE=1 SV=6	PEAKS
Microtubule-associated protein 1B OS=Homo sapiens GN=MAP1B PE=1 SV=2	PEAKS
Microtubule-associated protein 1B OS=Homo sapiens GN=MAP1B PE=1 SV=2 - [MAP1B_HUMAN]	ProteomeDiscoverer
Microtubule-associated protein 1S OS=Homo sapiens GN=MAP1S PE=1 SV=2	PEAKS
Microtubule-associated protein 2 OS=Homo sapiens GN=MAP2 PE=1 SV=4	PEAKS
Microtubule-associated serine/threonine-protein kinase 2 OS=Homo sapiens GN=MAST2 PE=1 SV=2	PEAKS
Microtubule-associated serine/threonine-protein kinase 4 OS=Homo sapiens GN=MAST4 PE=1 SV=3	PEAKS
Microtubule-associated tumor suppressor 1 OS=Homo sapiens GN=MTUS1 PE=1 SV=2	PEAKS
Microtubule-associated tumor suppressor candidate 2 OS=Homo sapiens GN=MTUS2 PE=1 SV=3	PEAKS
Midasin OS=Homo sapiens GN=MDN1 PE=1 SV=2	PEAKS
Midasin OS=Homo sapiens GN=MDN1 PE=1 SV=2 - [MDN1_HUMAN]	ProteomeDiscoverer
Mimecan OS=Homo sapiens GN=OGN PE=1 SV=1	PEAKS
Mimecan OS=Homo sapiens GN=OGN PE=1 SV=1 - [MIME_HUMAN]	ProteomeDiscoverer
[truncated: 1,748 more rows]

## Sheet: Table S2
List of TM neuronal related proteins inferred from GO/manual analysis (gene names)
1433E
1433G
A4
AAK1
AATM
ABCA4
ACON
ACTB
ACTG
ACTN2
ACTN4
ACTZ
ADA10
ADCYA
ADNP
ADT1
ADT2
AHNK
AL1A1
AL1A2
ALBU
ALDR
ALS2
AMGO1
ANK1
ANK2
ANK3
ANS1B
ANXA2
ANXA3
AOC2
APBB1
APC
APOB
AQP1
ARF1
ARF4
ARF6
ARHGF
ARRB2
ARRS
AT1A1
AT1A2
AT1A3
AT1B1
AT2A2
AT2B1
AT2B2
AT2B4
AT5F1
AT8A2
ATPA
ATPB
ATPG
AXDN1
AXIN2
BAI1
BASP1
BCR
BIG2
BIRC1
BRE1B
BSN
CAC1A
CAC1B
CAC1C
CAD15
CADM1
CAH2
CALB1
CALX
CAN2
CAPS1
CAPS2
CASP8
CCG8
CDC42
CDHR1
CDK16
CDKL5
CE290
CH60
CLUS
CMC1
CNGA3
CNKR2
CNTLN
CNTN4
CNTP1
CNTP4
CO4A5
COX5A
CROCC
CRYAB
CTND2
CTTB2
CYFP2
DAAF5
DAB1
DACT1
DAG1
DEND
DESM
DGLA
DHE3
DICER
DLDH
DLG4
DMBT1
DMD
DOCK7
DPOG1
DPYL1
DPYL2
DPYL3
DPYL5
DYH1
DYH10
DYH11
DYH12
DYH14
DYH17
DYH2
DYH3
DYH5
DYH6
DYH7
DYH8
DYH9
DYST
EEA1
EF1A1
EF1A2
ENOG
EPHA4
EPHB2
ERIC3
FKB15
FLNA
FOLC
FRMD7
FRPD4
FSCN1
FXR1
G6PI
GBB1
GBB2
GBB3
GBB4
GBG1
GBLP
GDIA
GDIB
GELS
GEPH
GFAP
GLNA
GNA11
GNAO
GNAQ
GNAS
GNAS1
GNAT1
GNAT2
GNAT3
GPR98
GRIA3
GRID1
GRIK4
GRIP1
GRIP2
GRM1
GRM3
GRM5
GRP75
GRP78
GSK3B
GUC2F
HCFC1
HCN4
HD
HDAC4
HS90A
HSP72
HSP7C
IDH3A
IFT57
IQGA1
ITA3
ITB1
ITPR1
ITPR3
ITSN1
KAPCA
KCC2D
KCD12
KCD16
KCRB
KCTD8
KIF1A
KINH
KIRR3
KLC1
KLHL1
KPYM
LAMA2
LAMB2
LDHB
LIPA2
LMBL3
LMTK1
LMTK3
LRP1
LRRK2
LRRN3
LRRT4
MACF1
MACOI
MAGI2
MAP1A
MAP1B
MAP1S
MARK4
MBP
MDHC
MDHM
MIC60
MIF
MINK1
MK01
MOES
MPCP
MPDZ
MTAP2
MTOR
MTPN
MYCB2
MYH10
MYH14
MYH9
MYO10
MYO1A
MYO3A
MYO5A
MYO6
MYO7A
MYP0
NAV1
NAV2
NAV3
NBAS
NBEL1
NBEL2
NBPFJ
NCAN
NCDN
NCK2
NCOA1
NDKB
NDUAA
NDUS1
NDUS3
NDUV2
NEB2
NETR
NF1
NFASC
NFH
NFL
NFM
NGDN
NMDE1
NMDE2
NMDE3
NMDE4
NOS1
NOTC3
NPHP4
NPTXR
NRG1
NSF
NU1M
NUMA1
ODO2
ODP2
ODPA
OPSD
OTOF
PAGR1
PARD3
PARK7
PCLO
PDC6I
PDE6B
PDIA3
PEA15
PEDF
PERI
PGFS
PHB
PLCB1
PLCG1
PLPL6
PP1G
PPE2
PRDX1
PRDX3
PROF2
PRVA
PSD2
PSD3
PTPRF
PURA
PYGB
PYR1
QCR1
QCR2
RAB13
RAB21
RAB5A
RAB7A
RADI
RAGP1
RAP1A
RB11A
RB11B
RB6I2
RELN
RGS9
RHG32
RIMB2
RL28
RLBP1
RMP
ROA3
ROBO3
RP1
RPGF2
RS6
RTN4
RUFY3
S100B
S10A1
S10A4
S12A5
S4A8
SACS
SAHH
SARM1
SCN2A
SCN7A
SCNAA
SCNBA
SCRIB
SDHA
SEPT2
SEPT6
SEPT7
SERA
SETX
SEZ6
SHAN1
SHAN2
SHAN3
SHC4
SMRC2
SNAA
SNX14
SODC
SORCN
SPTA2
SPTB2
SPTN2
SPTN4
SPTN5
SRGP2
STXB5
SYC2L
SYCP2
SYEM
SYEP
SYNE1
SYNEM
SYNJ1
SYNP2
SYTL2
SYTL3
TAGL3
TANC1
TAOK2
TBA1A
TBA1B
TBB3
TBB4A
TBB4B
TBC24
TCPA
TCPB
TCPE
TEN3
TEN4
TERA
THY1
TLN2
TPX2
TRPV4
TSC1
TSG10
TSPO
TY3H
UBB
UN13A
UN13B
USH2A
USP9X
UTRO
VAMP2
VAMP3
VAT1
VDAC1
VDAC2
VIME
VKIND
VPS35
WDR1
WDR7
WFS1
